# Supplementary material for: Molecular Signatures of Response to Mecasermin in Children With Rett Syndrome
Source: Front Neurosci. 2022 May 31;16:868008. doi: 10.3389/fnins.2022.868008 (PMC9197456; doi:10.3389/fnins.2022.868008)
Supplement: Supplementary file 1 [file Table_1.XLSX]

## Sheet: Differentially Expressed Genes
Note: Only significant results (FDR <0.05) are inclued in this file
Subgroup	Timepoint	Gene	logFC	logCPM	F	PValue	FDR
All RTT Patients (n = 9)	T0 to T1	NA	NA	NA	NA	NA	NA
All RTT Patients (n = 9)	T0 to T2	NA	NA	NA	NA	NA	NA
All RTT Patients (n = 9)	T0 to T3	NA	NA	NA	NA	NA	NA
All RTT Patients (n = 7)	T1 to T2	TMEM176B	-2.53148	3.69813	49.9367	1.53573e-11	3.41002e-07
All RTT Patients (n = 7)	T1 to T2	TMEM176A	-2.71637	3.10384	48.6922	2.61144e-11	3.41002e-07
All RTT Patients (n = 9)	T1 to T3	NA	NA	NA	NA	NA	NA
All RTT Patients (n =7)	T2 to T3	ERVMER34-1	2.34788	3.13891	36.0435	3.21529e-09	7.80926e-05
All RTT Patients (n =7)	T2 to T3	TMEM176B	2.07251	3.62024	34.7686	5.98044e-09	7.80926e-05
All RTT Patients (n =7)	T2 to T3	RRM2	2.05867	2.7247	21.944	3.42281e-06	0.0297967
All RTT Patients (n =7)	T2 to T3	CENPF	1.97677	2.81474	21.1666	5.06679e-06	0.033081
Responders (n = 4)	T0 to T1	HLA-DRB5	-3.14488	3.76788	33.4827	1.33563e-08	0.000348812
Responders (n = 3)	T0 to T2	HLA-DRB5	-2.3805	4.19282	32.8811	9.82414e-09	0.000256567
Responders (n = 3)	T0 to T2	SMCR5	-3.00048	2.59289	21.9484	2.80436e-06	0.0366193
Responders (n = 4)	T0 to T3	NA	NA	NA	NA	NA	NA
Responders (n = 3)	T1 to T2	NA	NA	NA	NA	NA	NA
Responders (n = 3)	T1 to T3	NA	NA	NA	NA	NA	NA
Responders (n = 3)	T2 to T3	HLA-DRB5	3.03933	4.69816	45.8637	1.27438e-11	3.32818e-07
MSR (n = 5)	T0 to T1	ERVMER34-1	-3.1342	3.16748	54.2337	1.78657e-13	2.33418e-09
MSR (n = 5)	T0 to T1	C4B_2	-2.80221	3.75508	54.2326	1.78755e-13	2.33418e-09
MSR (n = 5)	T0 to T1	C4A	-2.89558	2.84645	40.8042	1.68624e-10	1.46793e-06
MSR (n = 5)	T0 to T1	ELK2AP	1.79637	4.21412	27.0406	1.9941e-07	0.00130195
MSR (n = 5)	T0 to T1	RPL26	-1.65376	5.64731	23.9555	9.86616e-07	0.00515329
MSR (n = 5)	T0 to T1	TUBB2A	-1.67289	3.91005	22.4677	2.13847e-06	0.00930806
MSR (n = 5)	T0 to T1	IFI44L	-1.4813	4.78647	19.8878	8.21637e-06	0.0272725
MSR (n = 5)	T0 to T1	CD177	-1.47045	4.68164	19.856	8.35427e-06	0.0272725
MSR (n = 5)	T0 to T1	CISD2	-1.50916	4.04949	19.2373	1.15494e-05	0.0308228
MSR (n = 5)	T0 to T1	UQCRB	-1.58975	3.56495	19.1959	1.18023e-05	0.0308228
MSR (n = 5)	T0 to T1	SERPING1	-1.67211	3.11159	18.4823	1.71566e-05	0.0407328
MSR (n = 5)	T0 to T1	RAP1GAP	-3.64195	1.51399	18.1383	2.05522e-05	0.0447284
MSR (n = 5)	T0 to T1	RPL22L1	-1.90861	2.59868	17.961	2.25576e-05	0.0453165
MSR (n = 4)	T0 to T2	ERVMER34-1	-4.33007	3.65466	68.6755	1.16977e-16	3.05496e-12
MSR (n = 4)	T0 to T2	CHPT1	-2.2866	4.0015	31.453	2.04669e-08	0.000152703
MSR (n = 4)	T0 to T2	TRIM58	-1.99665	6.05226	30.9345	2.67326e-08	0.000152703
MSR (n = 4)	T0 to T2	OSBP2	-2.23558	4.02767	30.7758	2.90088e-08	0.000152703
MSR (n = 4)	T0 to T2	SIAH2	-2.00108	5.55403	30.7607	2.92355e-08	0.000152703
MSR (n = 4)	T0 to T2	C4B_2	-1.89935	4.51535	25.3611	4.75938e-07	0.0020716
MSR (n = 4)	T0 to T2	BPGM	-1.76737	4.86368	23.5978	1.18835e-06	0.00443357
MSR (n = 4)	T0 to T2	CA1	-1.65901	5.6746	21.9205	2.84413e-06	0.00928467
MSR (n = 4)	T0 to T2	YOD1	-1.80588	4.14648	21.6764	3.22998e-06	0.00937268
MSR (n = 4)	T0 to T2	SLC4A1	-1.64413	6.55494	21.4612	3.61356e-06	0.00943718
MSR (n = 4)	T0 to T2	C4A	-1.9927	3.58996	21.1028	4.35624e-06	0.0103425
MSR (n = 4)	T0 to T2	PITHD1	-1.6559	4.74695	20.665	5.47491e-06	0.0112575
MSR (n = 4)	T0 to T2	IGF2BP2	-2.01919	3.44434	20.6204	5.60376e-06	0.0112575
MSR (n = 4)	T0 to T2	ALAS2	-1.8342	9.77317	20.464	6.0808e-06	0.0113433
MSR (n = 4)	T0 to T2	RIOK3	-1.57328	6.57676	19.6951	9.08959e-06	0.0156243
MSR (n = 4)	T0 to T2	LCMT2	-1.69929	4.11056	19.4573	1.02941e-05	0.0156243
MSR (n = 4)	T0 to T2	RAP1GAP	-3.93147	2.01186	19.3835	1.06998e-05	0.0156243
MSR (n = 4)	T0 to T2	MAP2K3	-1.55591	6.26193	19.3712	1.07688e-05	0.0156243
MSR (n = 4)	T0 to T2	SELENBP1	-1.54899	6.45132	19.1899	1.18415e-05	0.0162765
MSR (n = 4)	T0 to T2	GPR146	-1.7433	3.83449	18.3544	1.83504e-05	0.0233724
MSR (n = 4)	T0 to T2	AHSP	-1.50849	6.3499	18.3089	1.87939e-05	0.0233724
MSR (n = 4)	T0 to T2	MXI1	-1.4869	6.87528	17.5171	2.84886e-05	0.0338185
MSR (n = 4)	T0 to T2	OR2W3	-1.59428	4.15402	17.4262	2.98849e-05	0.0339336
MSR (n = 4)	T0 to T2	FAM46C	-1.48484	5.06088	17.3118	3.17385e-05	0.0345368
MSR (n = 5)	T0 to T3	CD177	-4.09308	4.40525	86.881	1.16319e-20	3.03779e-16
MSR (n = 5)	T0 to T3	DEFA3	3.84036	8.81196	67.3736	2.25901e-16	2.94982e-12
MSR (n = 5)	T0 to T3	DEFA4	3.30961	4.40677	65.4783	5.90701e-16	5.14225e-12
MSR (n = 5)	T0 to T3	DEFA1B	3.64348	10.3578	46.5553	8.93117e-12	4.66697e-08
MSR (n = 5)	T0 to T3	DEFA1	3.64342	10.3578	46.5544	8.93507e-12	4.66697e-08
MSR (n = 5)	T0 to T3	IFI44L	-2.19277	4.69175	34.0214	5.45897e-09	2.37611e-05
MSR (n = 5)	T0 to T3	FAM90A10P	-1.93299	4.46185	26.6193	2.47979e-07	0.000925174
MSR (n = 5)	T0 to T3	RSAD2	-1.99997	3.90807	25.873	3.64954e-07	0.00119139
MSR (n = 5)	T0 to T3	SMIM1	-1.95925	3.96079	24.8843	6.09258e-07	0.00176793
MSR (n = 5)	T0 to T3	CHI3L1	1.85552	4.29307	24.5255	7.33902e-07	0.00191666
MSR (n = 5)	T0 to T3	ELANE	2.31117	2.95001	24.2025	8.67855e-07	0.00206045
MSR (n = 5)	T0 to T3	MCEMP1	-1.82002	4.26999	23.3289	1.36627e-06	0.00297345
MSR (n = 5)	T0 to T3	LTF	2.39528	2.74997	23.1103	1.53077e-06	0.0030752
MSR (n = 5)	T0 to T3	ELK2AP	1.77338	4.23591	22.3235	2.30514e-06	0.00430007
MSR (n = 5)	T0 to T3	FCGR1A	-2.02064	3.29381	22.0488	2.65981e-06	0.0046309
MSR (n = 5)	T0 to T3	S100A12	-2.08502	9.12431	21.9065	2.8644e-06	0.00467541
MSR (n = 5)	T0 to T3	CAMP	1.68782	5.08805	21.5239	3.4965e-06	0.00537144
MSR (n = 5)	T0 to T3	LCMT2	-1.76526	3.60709	19.4614	1.02702e-05	0.0145395
MSR (n = 5)	T0 to T3	MKI67	1.87463	3.19251	19.4051	1.05778e-05	0.0145395
MSR (n = 5)	T0 to T3	CENPF	2.04525	2.83936	18.9133	1.3686e-05	0.0178712
MSR (n = 5)	T0 to T3	ZFHX2	-3.16568	1.98482	18.7075	1.52456e-05	0.0181231
MSR (n = 5)	T0 to T3	PTTG1	1.96521	2.95097	18.7048	1.52668e-05	0.0181231
MSR (n = 5)	T0 to T3	TXNDC5	1.88087	3.09266	18.4105	1.78156e-05	0.0202292
MSR (n = 5)	T0 to T3	TIMD4	4.36858	1.53565	17.5904	2.74085e-05	0.029825
MSR (n = 5)	T0 to T3	UBE2C	2.24856	2.41956	17.3475	3.11425e-05	0.0315832
MSR (n = 5)	T0 to T3	RRM2	2.02044	2.69817	17.3293	3.14429e-05	0.0315832
MSR (n = 5)	T0 to T3	LOC100130520	-1.72278	3.45792	17.1388	3.47594e-05	0.0336213
MSR (n = 5)	T0 to T3	BCL2A1	-1.5987	3.72481	16.6458	4.50657e-05	0.0420334
MSR (n = 4)	T1 to T2	TMEM176B	-3.53849	4.23822	100.348	1.29964e-23	3.39415e-19
MSR (n = 4)	T1 to T2	TMEM176A	-3.61668	3.64039	79.8703	4.04005e-19	5.2755e-15
MSR (n = 4)	T1 to T2	SLC4A1	-2.0334	6.60874	57.6692	3.11828e-14	2.71456e-10
MSR (n = 4)	T1 to T2	KRT1	-2.13838	5.16579	57.0517	4.26792e-14	2.78652e-10
MSR (n = 4)	T1 to T2	AHSP	-1.70012	6.24768	40.8445	1.65297e-10	8.63379e-07
MSR (n = 4)	T1 to T2	TRIM58	-1.50972	5.43634	30.8886	2.73721e-08	0.000119142
MSR (n = 4)	T1 to T2	FAM210B	-1.39508	6.191	28.0216	1.20127e-07	0.000406956
MSR (n = 4)	T1 to T2	RSAD2	-2.25985	3.0155	27.7956	1.3501e-07	0.000406956
MSR (n = 4)	T1 to T2	SMIM1	-1.68317	4.00991	27.722	1.40244e-07	0.000406956
MSR (n = 4)	T1 to T2	BLVRB	-1.36777	7.50766	27.1145	1.91994e-07	0.000501411
MSR (n = 4)	T1 to T2	PAX8-AS1	-3.15033	2.2405	26.5815	2.52954e-07	0.000600558
MSR (n = 4)	T1 to T2	SNCA	-1.32371	7.08751	25.8248	3.74277e-07	0.000814552
MSR (n = 4)	T1 to T2	UBXN6	-1.31863	6.20656	25.2596	5.01638e-07	0.000914782
MSR (n = 4)	T1 to T2	HOPX	1.66415	3.75421	25.2208	5.11844e-07	0.000914782
MSR (n = 4)	T1 to T2	RBM38	-1.35457	5.35272	25.0758	5.51787e-07	0.000914782
MSR (n = 4)	T1 to T2	DMTN	-1.3077	6.42695	25.0458	5.60442e-07	0.000914782
MSR (n = 4)	T1 to T2	HEMGN	-1.4875	4.30342	24.6319	6.94673e-07	0.00106718
MSR (n = 4)	T1 to T2	SELENBP1	-1.30401	6.02627	24.4016	7.82855e-07	0.00113584
MSR (n = 4)	T1 to T2	BCL2L1	-1.29876	5.62633	23.6185	1.17564e-06	0.00161595
MSR (n = 4)	T1 to T2	SLC25A39	-1.34257	9.08486	23.3916	1.32283e-06	0.00172735
MSR (n = 4)	T1 to T2	BRSK1	-1.6106	12.7296	22.138	2.53948e-06	0.00315814
MSR (n = 4)	T1 to T2	JCHAIN	1.22112	5.94606	21.549	3.45187e-06	0.00409769
MSR (n = 4)	T1 to T2	STRADB	-1.23217	5.36168	20.8049	5.08899e-06	0.00577844
MSR (n = 4)	T1 to T2	GSPT1	-1.1988	5.91691	20.7165	5.32939e-06	0.00579926
MSR (n = 4)	T1 to T2	GYPB	-1.48044	3.82209	20.4018	6.28158e-06	0.00656199
MSR (n = 4)	T1 to T2	E2F2	-1.72211	3.26546	20.2543	6.78494e-06	0.00681521
MSR (n = 4)	T1 to T2	ALAS2	-1.23803	9.09793	19.9512	7.94986e-06	0.00768958
MSR (n = 4)	T1 to T2	DCAF12	-1.14911	6.36865	19.403	1.05911e-05	0.0096059
MSR (n = 4)	T1 to T2	LOC101927697	-1.17072	5.59326	19.3894	1.06667e-05	0.0096059
MSR (n = 4)	T1 to T2	HBM	-1.2179	9.12867	19.2904	1.12345e-05	0.00977998
MSR (n = 4)	T1 to T2	EPB42	-1.26686	4.47577	19.0989	1.24199e-05	0.0104632
MSR (n = 4)	T1 to T2	RPL17	1.14587	5.78744	18.8	1.45258e-05	0.0118548
MSR (n = 4)	T1 to T2	C7orf73	-1.13015	6.17136	18.6251	1.59212e-05	0.0125999
MSR (n = 4)	T1 to T2	TESC	-1.11586	5.80183	17.878	2.35659e-05	0.0181014
MSR (n = 4)	T1 to T2	HBQ1	-1.09813	6.33354	17.7357	2.53964e-05	0.018931
MSR (n = 4)	T1 to T2	BAG1	-1.09473	6.21946	17.6684	2.63101e-05	0.018931
MSR (n = 4)	T1 to T2	PSMF1	-1.0943	6.24082	17.6319	2.68206e-05	0.018931
MSR (n = 4)	T1 to T2	PCGF5	-1.07052	6.51775	17.0508	3.64118e-05	0.0250245
MSR (n = 4)	T1 to T2	CA1	-1.12867	5.05724	16.9226	3.89555e-05	0.0260862
MSR (n = 4)	T1 to T2	YBX3	-1.07126	6.15193	16.8278	4.0949e-05	0.0264811
MSR (n = 4)	T1 to T2	RUNDC3A	-1.5396	3.27497	16.7991	4.15731e-05	0.0264811
MSR (n = 4)	T1 to T2	GUK1	-1.10907	9.0482	16.1982	5.70742e-05	0.0354893
MSR (n = 4)	T1 to T2	RPL26	1.06052	5.49531	15.8533	6.84796e-05	0.041591
MSR (n = 4)	T1 to T2	RNF10	-1.05766	5.51633	15.7747	7.13815e-05	0.0423682
MSR (n = 4)	T1 to T2	FAM46C	-1.13453	4.57546	15.6534	7.61091e-05	0.0434359
MSR (n = 4)	T1 to T2	LOC105372626	-1.11798	4.65221	15.6227	7.73536e-05	0.0434359
MSR (n = 4)	T1 to T2	PHOSPHO1	-1.11078	4.66944	15.6025	7.8184e-05	0.0434359
MSR (n = 4)	T1 to T2	MKRN1	-1.02445	6.41663	15.5631	7.98331e-05	0.0434359
MSR (n = 4)	T1 to T2	PDHX	2.36392	2.05828	15.2626	9.35906e-05	0.0498819
MSR (n = 5)	T1 to T3	DEFA4	3.60419	4.36387	95.502	1.49399e-22	3.90171e-18
MSR (n = 5)	T1 to T3	DEFA3	3.68027	8.81726	84.5773	3.7273e-20	4.86711e-16
MSR (n = 5)	T1 to T3	DEFA1B	3.57542	10.3583	60.7631	6.46672e-15	4.2246e-11
MSR (n = 5)	T1 to T3	DEFA1	3.57535	10.3582	60.762	6.47052e-15	4.2246e-11
MSR (n = 5)	T1 to T3	ERVMER34-1	2.88653	3.00787	45.5439	1.49643e-11	7.81617e-08
MSR (n = 5)	T1 to T3	CD177	-2.59538	3.16817	37.7991	7.85589e-10	3.41941e-06
MSR (n = 5)	T1 to T3	C4B_2	2.28933	3.37941	35.4514	2.61909e-09	9.77146e-06
MSR (n = 5)	T1 to T3	CAMP	1.78413	5.05439	31.8508	1.667e-08	5.44191e-05
MSR (n = 5)	T1 to T3	TMEM176A	-2.08305	3.54357	29.5328	5.504e-08	0.000159714
MSR (n = 5)	T1 to T3	SMOX	1.75205	3.90487	26.7719	2.29152e-07	0.000598453
MSR (n = 5)	T1 to T3	C4A	2.47834	2.55642	26.5233	2.6061e-07	0.000618737
MSR (n = 5)	T1 to T3	MKI67	1.94263	3.20688	25.6222	4.15594e-07	0.000904472
MSR (n = 5)	T1 to T3	RPS24	1.53656	5.41509	24.1795	8.78298e-07	0.00176443
MSR (n = 5)	T1 to T3	HIST1H2AM	1.6048	3.93882	23.4152	1.30634e-06	0.00229701
MSR (n = 5)	T1 to T3	RRM2	2.12674	2.67249	23.3962	1.31931e-06	0.00229701
MSR (n = 5)	T1 to T3	SMIM1	-1.68129	3.75854	22.4148	2.19817e-06	0.00358797
MSR (n = 5)	T1 to T3	GZMA	1.45008	5.04738	21.8432	2.9604e-06	0.00454787
MSR (n = 5)	T1 to T3	RNASE3	2.04253	2.70636	21.3819	3.76537e-06	0.00538014
MSR (n = 5)	T1 to T3	ELANE	1.86891	2.97836	21.3076	3.91417e-06	0.00538014
MSR (n = 5)	T1 to T3	CENPF	1.89868	2.85852	21.1133	4.33166e-06	0.00565628
MSR (n = 5)	T1 to T3	CKS2	1.82756	2.9569	20.2759	6.70743e-06	0.00834148
MSR (n = 5)	T1 to T3	ASPM	2.46203	2.1331	20.0259	7.64399e-06	0.00907411
MSR (n = 5)	T1 to T3	LTF	1.8166	2.80451	18.146	2.04693e-05	0.0232424
MSR (n = 5)	T1 to T3	FAM90A10P	-1.38765	4.09172	17.5182	2.84681e-05	0.030978
MSR (n = 5)	T1 to T3	SLC8A1	-2.96534	1.78575	17.0214	3.69743e-05	0.0386248
MSR (n = 5)	T1 to T3	SIAH2	1.26294	5.18713	16.4381	5.02834e-05	0.0493913
MSR (n = 5)	T1 to T3	MCEMP1	-1.35255	3.95234	16.4089	5.10632e-05	0.0493913
MSR (n = 4)	T2 to T3	DEFA3	4.80017	9.39393	134.881	3.61011e-31	9.42816e-27
MSR (n = 4)	T2 to T3	DEFA1B	4.7162	10.9274	112.256	3.20491e-26	2.79229e-22
MSR (n = 4)	T2 to T3	DEFA1	4.71613	10.9274	112.255	3.20756e-26	2.79229e-22
MSR (n = 4)	T2 to T3	DEFA4	4.09054	4.93326	97.3135	6.00937e-23	3.92352e-19
MSR (n = 4)	T2 to T3	CAMP	2.88432	5.46339	62.9186	2.16835e-15	1.13257e-11
MSR (n = 4)	T2 to T3	ERVMER34-1	4.11988	3.51649	59.7087	1.1064e-14	4.81579e-11
MSR (n = 4)	T2 to T3	ELANE	3.17742	3.3479	39.0089	4.22952e-10	1.57797e-06
MSR (n = 4)	T2 to T3	AHSP	2.05291	6.80138	37.183	1.07799e-09	3.51909e-06
MSR (n = 4)	T2 to T3	SLC4A1	2.03156	6.88977	36.5194	1.51497e-09	4.39611e-06
MSR (n = 4)	T2 to T3	LTF	2.89484	3.20141	31.5668	1.93024e-08	5.04102e-05
MSR (n = 4)	T2 to T3	LCN2	2.27994	3.93037	30.9055	2.71337e-08	6.44203e-05
MSR (n = 4)	T2 to T3	CENPF	2.64476	3.36461	30.4489	3.43316e-08	7.15463e-05
MSR (n = 4)	T2 to T3	IFI27	1.8411	6.64445	30.3777	3.56143e-08	7.15463e-05
MSR (n = 4)	T2 to T3	TK1	2.90202	2.78509	24.9584	5.8643e-07	0.00109394
MSR (n = 4)	T2 to T3	GYPB	1.82118	4.34083	23.1394	1.50809e-06	0.00249459
MSR (n = 4)	T2 to T3	TMEM176B	2.24379	3.42657	23.1138	1.52831e-06	0.00249459
MSR (n = 4)	T2 to T3	AURKB	3.46928	2.35043	22.6867	1.90855e-06	0.00293198
MSR (n = 4)	T2 to T3	RRM2	2.29005	3.18926	22.0433	2.66792e-06	0.00383151
MSR (n = 4)	T2 to T3	MKI67	1.90068	3.83946	21.9591	2.78751e-06	0.00383151
MSR (n = 4)	T2 to T3	CENPM	2.01697	3.60089	21.8171	3.00163e-06	0.00391953
MSR (n = 4)	T2 to T3	RNASE3	2.21946	3.24349	21.4232	3.68578e-06	0.00458371
MSR (n = 4)	T2 to T3	TOP2A	2.55054	2.78919	20.3551	6.43673e-06	0.00764099
MSR (n = 4)	T2 to T3	CDKN3	2.87104	2.49865	19.8889	8.21309e-06	0.00932579
MSR (n = 4)	T2 to T3	ASPM	2.57959	2.7	19.5237	9.94265e-06	0.0108193
MSR (n = 4)	T2 to T3	CEACAM8	3.59553	2.13436	19.3241	1.1038e-05	0.0115307
MSR (n = 4)	T2 to T3	SHISA4	2.50112	2.71796	18.6475	1.57346e-05	0.0158048
MSR (n = 4)	T2 to T3	PTTG1	1.90055	3.45872	18.5148	1.68693e-05	0.016317
MSR (n = 4)	T2 to T3	UBE2C	2.21778	2.97408	18.0982	2.09922e-05	0.0193766
MSR (n = 4)	T2 to T3	NUSAP1	1.94568	3.33922	18.0512	2.15164e-05	0.0193766
MSR (n = 4)	T2 to T3	HLA-DRB5	-1.69889	3.94816	17.9145	2.31181e-05	0.0201251
MSR (n = 4)	T2 to T3	RETN	1.83979	3.51282	17.5781	2.75893e-05	0.0232427
MSR (n = 4)	T2 to T3	HIST1H2AH	2.55142	2.55282	17.4222	2.9947e-05	0.0244405
MSR (n = 4)	T2 to T3	CCNB2	2.83775	2.36699	17.2231	3.32542e-05	0.0263172
MSR (n = 4)	T2 to T3	ESCO2	2.9893	2.23867	16.868	4.00924e-05	0.0307957
MSR (n = 4)	T2 to T3	CEBPE	2.85991	2.3129	16.6635	4.46546e-05	0.03332
MSR (n = 4)	T2 to T3	KIAA0101	1.93657	3.14463	16.1256	5.93055e-05	0.0430228
MSR (n = 4)	T2 to T3	HIST1H2AM	1.4195	4.568	15.8276	6.94146e-05	0.0489955
Responders vs. MSR (n = 4 vs. 5)	T0	CD177	-5.10871	4.46535	101.532	7.13244e-24	1.86271e-19
Responders vs. MSR (n = 4 vs. 5)	T0	LINC00273	2.73294	4.55657	47.1152	6.71476e-12	8.76814e-08
Responders vs. MSR (n = 4 vs. 5)	T0	C4B_2	-2.81474	3.9889	42.507	7.06123e-11	6.14703e-07
Responders vs. MSR (n = 4 vs. 5)	T0	IFI27	-2.63534	5.79255	40.5683	1.90311e-10	1.24254e-06
Responders vs. MSR (n = 4 vs. 5)	T0	CENPV	3.23634	3.00754	39.6497	3.04541e-10	1.34251e-06
Responders vs. MSR (n = 4 vs. 5)	T0	TMEM221	3.47439	2.85148	39.5072	3.2758e-10	1.34251e-06
Responders vs. MSR (n = 4 vs. 5)	T0	CCDC175	2.42051	5.10705	39.1331	3.96749e-10	1.34251e-06
Responders vs. MSR (n = 4 vs. 5)	T0	NME5	4.48302	2.43368	39.063	4.11246e-10	1.34251e-06
Responders vs. MSR (n = 4 vs. 5)	T0	FAM227A	2.98871	3.16076	38.2654	6.18794e-10	1.7956e-06
Responders vs. MSR (n = 4 vs. 5)	T0	CLPSL1	4.15437	2.47767	37.2714	1.02984e-09	2.68954e-06
Responders vs. MSR (n = 4 vs. 5)	T0	DBF4B	3.08873	2.97758	36.5176	1.51584e-09	3.59887e-06
Responders vs. MSR (n = 4 vs. 5)	T0	TM4SF5	2.92931	3.06022	35.2316	2.93258e-09	6.38228e-06
Responders vs. MSR (n = 4 vs. 5)	T0	DENND5B	2.69317	3.26713	34.2995	4.73309e-09	9.29392e-06
Responders vs. MSR (n = 4 vs. 5)	T0	FLJ40288	4.69698	2.21805	34.1997	4.98219e-09	9.29392e-06
Responders vs. MSR (n = 4 vs. 5)	T0	PPP1R13L	4.6734	2.19079	33.2763	8.00783e-09	1.36454e-05
Responders vs. MSR (n = 4 vs. 5)	T0	LOC101928295	3.39299	2.65169	33.0814	8.85188e-09	1.36454e-05
Responders vs. MSR (n = 4 vs. 5)	T0	FBN3	3.28793	2.70195	33.0747	8.88237e-09	1.36454e-05
Responders vs. MSR (n = 4 vs. 5)	T0	IL2	4.00465	2.36687	32.8617	9.91089e-09	1.43796e-05
Responders vs. MSR (n = 4 vs. 5)	T0	C4A	-2.83159	3.0712	32.2669	1.34589e-08	1.73221e-05
Responders vs. MSR (n = 4 vs. 5)	T0	TEX26	4.63039	2.16132	32.2191	1.37939e-08	1.73221e-05
Responders vs. MSR (n = 4 vs. 5)	T0	CRX	2.79371	3.02327	32.2002	1.39288e-08	1.73221e-05
Responders vs. MSR (n = 4 vs. 5)	T0	LOC101927450	4.249	2.25256	32.0161	1.5313e-08	1.7905e-05
Responders vs. MSR (n = 4 vs. 5)	T0	LINC00367	3.77652	2.42099	31.9591	1.57687e-08	1.7905e-05
Responders vs. MSR (n = 4 vs. 5)	T0	LOC100996342	2.73847	3.04675	31.7313	1.77306e-08	1.88574e-05
Responders vs. MSR (n = 4 vs. 5)	T0	LINC01296	3.23398	2.67861	31.6964	1.80516e-08	1.88574e-05
Responders vs. MSR (n = 4 vs. 5)	T0	DEFA3	2.31534	7.42484	30.9523	2.64811e-08	2.65993e-05
Responders vs. MSR (n = 4 vs. 5)	T0	USP12-AS2	2.90456	2.84791	30.7008	3.01458e-08	2.84652e-05
Responders vs. MSR (n = 4 vs. 5)	T0	OTOA	2.84963	2.88944	30.6769	3.05187e-08	2.84652e-05
Responders vs. MSR (n = 4 vs. 5)	T0	MIOX	2.70151	3.01665	30.5948	3.18383e-08	2.8672e-05
Responders vs. MSR (n = 4 vs. 5)	T0	LOC403312	2.95881	2.80235	30.4929	3.35553e-08	2.9211e-05
Responders vs. MSR (n = 4 vs. 5)	T0	KSR2	3.28959	2.57908	30.354	3.60439e-08	3.03652e-05
Responders vs. MSR (n = 4 vs. 5)	T0	LOC101927419	3.09841	2.69144	30.1996	3.90301e-08	3.18534e-05
Responders vs. MSR (n = 4 vs. 5)	T0	TMEM150C	3.91472	2.29537	30.1292	4.04724e-08	3.20296e-05
Responders vs. MSR (n = 4 vs. 5)	T0	UBE2DNL	2.14313	4.11493	29.5817	5.3676e-08	4.12295e-05
Responders vs. MSR (n = 4 vs. 5)	T0	LINC00092	3.15854	2.61489	29.3494	6.05117e-08	4.51521e-05
Responders vs. MSR (n = 4 vs. 5)	T0	NFIB	2.61137	3.04287	29.2626	6.32834e-08	4.59086e-05
Responders vs. MSR (n = 4 vs. 5)	T0	TMEM233	2.7423	2.91402	29.1779	6.61113e-08	4.66639e-05
Responders vs. MSR (n = 4 vs. 5)	T0	LOC101928907	3.86505	2.2651	28.9807	7.31927e-08	5.03026e-05
Responders vs. MSR (n = 4 vs. 5)	T0	ANO8	5.08931	1.92711	28.7521	8.23621e-08	5.5153e-05
Responders vs. MSR (n = 4 vs. 5)	T0	HOXD1	2.10115	4.12211	28.6128	8.85005e-08	5.65613e-05
Responders vs. MSR (n = 4 vs. 5)	T0	MB	3.86116	2.24701	28.6064	8.87966e-08	5.65613e-05
Responders vs. MSR (n = 4 vs. 5)	T0	ZNF446	2.44125	3.19972	28.3676	1.00447e-07	6.12875e-05
Responders vs. MSR (n = 4 vs. 5)	T0	NEUROG1	4.46359	2.04643	28.3587	1.0091e-07	6.12875e-05
Responders vs. MSR (n = 4 vs. 5)	T0	ERICH4	2.88768	2.75419	28.2976	1.04149e-07	6.18171e-05
Responders vs. MSR (n = 4 vs. 5)	T0	OR4D9	3.02287	2.64035	28.104	1.15099e-07	6.67983e-05
Responders vs. MSR (n = 4 vs. 5)	T0	PTPRT	5.03954	1.90458	27.9458	1.24901e-07	7.09114e-05
Responders vs. MSR (n = 4 vs. 5)	T0	RHOD	2.56174	3.0078	27.8844	1.28929e-07	7.16408e-05
Responders vs. MSR (n = 4 vs. 5)	T0	POM121L8P	2.64861	2.91564	27.7691	1.3685e-07	7.44576e-05
Responders vs. MSR (n = 4 vs. 5)	T0	LOC105372383	3.45331	2.37911	27.7217	1.4024e-07	7.4745e-05
Responders vs. MSR (n = 4 vs. 5)	T0	CHST5	3.82374	2.21931	27.593	1.49891e-07	7.82908e-05
Responders vs. MSR (n = 4 vs. 5)	T0	CA12	3.30409	2.44226	27.4856	1.58446e-07	7.97512e-05
Responders vs. MSR (n = 4 vs. 5)	T0	LINC00330	2.99687	2.62729	27.4718	1.59576e-07	7.97512e-05
Responders vs. MSR (n = 4 vs. 5)	T0	LOC105369691	3.43546	2.37233	27.4445	1.61848e-07	7.97512e-05
Responders vs. MSR (n = 4 vs. 5)	T0	PLA2G4C-AS1	2.68263	2.86517	27.3797	1.67358e-07	8.09395e-05
Responders vs. MSR (n = 4 vs. 5)	T0	RAB3C	6.30334	1.66181	27.1889	1.84712e-07	8.77077e-05
Responders vs. MSR (n = 4 vs. 5)	T0	LOC100506498	3.17972	2.50083	27.1174	1.91672e-07	8.93876e-05
Responders vs. MSR (n = 4 vs. 5)	T0	HIST1H1D	-2.06619	5.56263	27.0342	2.00103e-07	9.16821e-05
Responders vs. MSR (n = 4 vs. 5)	T0	PAX6	2.27818	3.34339	26.8453	2.20644e-07	9.75054e-05
Responders vs. MSR (n = 4 vs. 5)	T0	DNAJC9-AS1	2.76729	2.764	26.8115	2.24534e-07	9.75054e-05
Responders vs. MSR (n = 4 vs. 5)	T0	POM121L10P	2.89561	2.66607	26.7979	2.26119e-07	9.75054e-05
Responders vs. MSR (n = 4 vs. 5)	T0	NOS1	2.28102	3.35028	26.7841	2.27747e-07	9.75054e-05
Responders vs. MSR (n = 4 vs. 5)	T0	LOC102725072	2.39992	3.11714	26.6633	2.42429e-07	0.000102118
Responders vs. MSR (n = 4 vs. 5)	T0	SMCR5	3.26756	2.41884	26.5184	2.61309e-07	0.000108323
Responders vs. MSR (n = 4 vs. 5)	T0	LOC101927572	3.151	2.48309	26.4531	2.70289e-07	0.000110295
Responders vs. MSR (n = 4 vs. 5)	T0	FAT3	2.69422	2.79189	26.2507	3.00145e-07	0.000120593
Responders vs. MSR (n = 4 vs. 5)	T0	TMEM89	4.00323	2.08104	25.9381	3.52887e-07	0.000139636
Responders vs. MSR (n = 4 vs. 5)	T0	SEMA6A	3.98971	2.08009	25.8342	3.72408e-07	0.000142883
Responders vs. MSR (n = 4 vs. 5)	T0	LOC100505915	2.54087	2.90285	25.7967	3.79713e-07	0.000142883
Responders vs. MSR (n = 4 vs. 5)	T0	TSIX	2.20545	3.38865	25.7782	3.83356e-07	0.000142883
Responders vs. MSR (n = 4 vs. 5)	T0	RHBDL3	3.54723	2.24472	25.7771	3.83577e-07	0.000142883
Responders vs. MSR (n = 4 vs. 5)	T0	OR1A2	3.99332	2.07355	25.7528	3.88447e-07	0.000142883
Responders vs. MSR (n = 4 vs. 5)	T0	LOC100506159	6.20486	1.59518	25.5395	4.33835e-07	0.000157362
Responders vs. MSR (n = 4 vs. 5)	T0	LINC00707	2.03479	3.81212	25.4179	4.6205e-07	0.0001653
Responders vs. MSR (n = 4 vs. 5)	T0	SEMA3B	2.04129	3.7703	25.3466	4.79442e-07	0.000169204
Responders vs. MSR (n = 4 vs. 5)	T0	KLHL23	3.70846	2.14847	25.207	5.15421e-07	0.000176692
Responders vs. MSR (n = 4 vs. 5)	T0	LOC105371766	3.516	2.23549	25.2005	5.17179e-07	0.000176692
Responders vs. MSR (n = 4 vs. 5)	T0	LINC00312	4.89042	1.81188	25.1864	5.20956e-07	0.000176692
Responders vs. MSR (n = 4 vs. 5)	T0	FUT2	3.09578	2.44841	25.1424	5.3299e-07	0.000178456
Responders vs. MSR (n = 4 vs. 5)	T0	ZNF630-AS1	2.99541	2.50457	25.0563	5.5731e-07	0.000184237
Responders vs. MSR (n = 4 vs. 5)	T0	C1QTNF1-AS1	3.49877	2.22957	24.9443	5.9064e-07	0.000192815
Responders vs. MSR (n = 4 vs. 5)	T0	CYP3A5	6.16507	1.55958	24.8146	6.31765e-07	0.000203693
Responders vs. MSR (n = 4 vs. 5)	T0	PRTG	2.54195	2.83932	24.7782	6.43775e-07	0.000205035
Responders vs. MSR (n = 4 vs. 5)	T0	BBC3	2.36092	3.03015	24.7351	6.58333e-07	0.000206656
Responders vs. MSR (n = 4 vs. 5)	T0	RBPMS-AS1	3.49871	2.218	24.7109	6.66676e-07	0.000206656
Responders vs. MSR (n = 4 vs. 5)	T0	LINC00520	3.68464	2.13449	24.679	6.77784e-07	0.000206656
Responders vs. MSR (n = 4 vs. 5)	T0	C11orf16	3.49225	2.21786	24.6713	6.80517e-07	0.000206656
Responders vs. MSR (n = 4 vs. 5)	T0	MOG	3.19709	2.35573	24.6309	6.94906e-07	0.0002086
Responders vs. MSR (n = 4 vs. 5)	T0	AJUBA	2.41438	2.95231	24.5185	7.36637e-07	0.000218614
Responders vs. MSR (n = 4 vs. 5)	T0	GPR32	4.30552	1.92339	24.4819	7.50792e-07	0.000219789
Responders vs. MSR (n = 4 vs. 5)	T0	COPZ2	2.8876	2.54435	24.4649	7.57429e-07	0.000219789
Responders vs. MSR (n = 4 vs. 5)	T0	NDRG4	6.14001	1.54238	24.4383	7.67956e-07	0.000220395
Responders vs. MSR (n = 4 vs. 5)	T0	MANSC4	2.33458	3.02068	24.3135	8.1933e-07	0.000232583
Responders vs. MSR (n = 4 vs. 5)	T0	ZNF341-AS1	3.17405	2.35971	24.2752	8.35812e-07	0.00023471
Responders vs. MSR (n = 4 vs. 5)	T0	GIP	2.61238	2.73964	24.1544	8.89876e-07	0.000247234
Responders vs. MSR (n = 4 vs. 5)	T0	FBLIM1	2.1603	3.31748	24.1	9.15409e-07	0.000251651
Responders vs. MSR (n = 4 vs. 5)	T0	TMEM254-AS1	2.61333	2.72654	24.0126	9.57906e-07	0.00026059
Responders vs. MSR (n = 4 vs. 5)	T0	OR10G3	2.72999	2.62821	23.961	9.83891e-07	0.0002649
Responders vs. MSR (n = 4 vs. 5)	T0	UPB1	3.30885	2.27414	23.9337	9.97979e-07	0.000265951
Responders vs. MSR (n = 4 vs. 5)	T0	BMPR1B-AS1	3.15005	2.33932	23.7912	1.07464e-06	0.000283487
Responders vs. MSR (n = 4 vs. 5)	T0	NYAP1	2.5971	2.72824	23.7197	1.11528e-06	0.000288558
Responders vs. MSR (n = 4 vs. 5)	T0	CFAP99	4.82909	1.75057	23.7185	1.11596e-06	0.000288558
Responders vs. MSR (n = 4 vs. 5)	T0	SLC1A6	2.50132	2.79949	23.6327	1.16686e-06	0.000296401
Responders vs. MSR (n = 4 vs. 5)	T0	BSG	-1.91804	5.38903	23.6024	1.18537e-06	0.000296401
Responders vs. MSR (n = 4 vs. 5)	T0	RAPGEFL1	2.70951	2.6196	23.587	1.19489e-06	0.000296401
Responders vs. MSR (n = 4 vs. 5)	T0	EML1	2.21597	3.14328	23.5821	1.19797e-06	0.000296401
Responders vs. MSR (n = 4 vs. 5)	T0	ITGA3	4.2586	1.89071	23.5657	1.20821e-06	0.000296401
Responders vs. MSR (n = 4 vs. 5)	T0	STRA8	3.29233	2.25665	23.5559	1.21439e-06	0.000296401
Responders vs. MSR (n = 4 vs. 5)	T0	MYADML	3.28871	2.26021	23.5353	1.22747e-06	0.00029682
Responders vs. MSR (n = 4 vs. 5)	T0	PTPN14	3.15047	2.32287	23.4645	1.27345e-06	0.000302407
Responders vs. MSR (n = 4 vs. 5)	T0	CDC25A	3.89601	2.00079	23.4641	1.27373e-06	0.000302407
Responders vs. MSR (n = 4 vs. 5)	T0	SMG7-AS1	3.43462	2.1767	23.3314	1.36465e-06	0.000320552
Responders vs. MSR (n = 4 vs. 5)	T0	CKAP2L	4.24121	1.87836	23.3038	1.38438e-06	0.000320552
Responders vs. MSR (n = 4 vs. 5)	T0	MCHR1	2.44235	2.84424	23.3002	1.38698e-06	0.000320552
Responders vs. MSR (n = 4 vs. 5)	T0	LOC100130849	3.26302	2.25048	23.1472	1.50182e-06	0.000344049
Responders vs. MSR (n = 4 vs. 5)	T0	LOC102724238	2.62955	2.65886	23.0835	1.55236e-06	0.000349495
Responders vs. MSR (n = 4 vs. 5)	T0	LOC554249	2.62955	2.65886	23.0835	1.55236e-06	0.000349495
Responders vs. MSR (n = 4 vs. 5)	T0	GALNT15	3.01478	2.37855	23.036	1.5912e-06	0.000351864
Responders vs. MSR (n = 4 vs. 5)	T0	PSMA8	2.68649	2.61194	23.0217	1.60309e-06	0.000351864
Responders vs. MSR (n = 4 vs. 5)	T0	C9orf153	3.42082	2.16246	23.0107	1.61231e-06	0.000351864
Responders vs. MSR (n = 4 vs. 5)	T0	GJA8	3.41821	2.16923	23.0054	1.61677e-06	0.000351864
Responders vs. MSR (n = 4 vs. 5)	T0	LINC01269	2.56654	2.70693	22.8997	1.7081e-06	0.000364719
Responders vs. MSR (n = 4 vs. 5)	T0	SRR	2.46987	2.78946	22.8977	1.70991e-06	0.000364719
Responders vs. MSR (n = 4 vs. 5)	T0	RASSF6	3.85905	1.98303	22.8889	1.71774e-06	0.000364719
Responders vs. MSR (n = 4 vs. 5)	T0	SOX9-AS1	6.01038	1.4737	22.8234	1.77727e-06	0.000370971
Responders vs. MSR (n = 4 vs. 5)	T0	BMP8A	2.62033	2.64531	22.8044	1.79492e-06	0.000370971
Responders vs. MSR (n = 4 vs. 5)	T0	PART1	4.76663	1.71855	22.7853	1.81286e-06	0.000370971
Responders vs. MSR (n = 4 vs. 5)	T0	PTPRS	2.2252	3.05306	22.7756	1.82203e-06	0.000370971
Responders vs. MSR (n = 4 vs. 5)	T0	CELA2A	3.60627	2.07036	22.7703	1.82703e-06	0.000370971
Responders vs. MSR (n = 4 vs. 5)	T0	PCAT5	2.61661	2.64622	22.7647	1.83241e-06	0.000370971
Responders vs. MSR (n = 4 vs. 5)	T0	REP15	3.59761	2.06979	22.7022	1.89297e-06	0.000377978
Responders vs. MSR (n = 4 vs. 5)	T0	PRSS38	2.81714	2.49051	22.6992	1.89597e-06	0.000377978
Responders vs. MSR (n = 4 vs. 5)	T0	CTBP1-AS	4.75886	1.71603	22.6731	1.92188e-06	0.000380242
Responders vs. MSR (n = 4 vs. 5)	T0	OLMALINC	2.67731	2.59092	22.6312	1.9642e-06	0.000385693
Responders vs. MSR (n = 4 vs. 5)	T0	RELN	3.84495	1.97313	22.5671	2.03083e-06	0.000395002
Responders vs. MSR (n = 4 vs. 5)	T0	PTK7	2.67832	2.57873	22.5408	2.05883e-06	0.000395002
Responders vs. MSR (n = 4 vs. 5)	T0	PTPRF	3.40341	2.14777	22.5302	2.07026e-06	0.000395002
Responders vs. MSR (n = 4 vs. 5)	T0	ECT2L	4.19686	1.85071	22.5284	2.07211e-06	0.000395002
Responders vs. MSR (n = 4 vs. 5)	T0	ARSE	2.73948	2.52832	22.4778	2.12741e-06	0.000399797
Responders vs. MSR (n = 4 vs. 5)	T0	CHRD	3.09715	2.30033	22.4711	2.13495e-06	0.000399797
Responders vs. MSR (n = 4 vs. 5)	T0	ICAM5	2.66311	2.59154	22.4573	2.15032e-06	0.000399797
Responders vs. MSR (n = 4 vs. 5)	T0	CDK5R2	2.89434	2.42154	22.4384	2.17158e-06	0.000399797
Responders vs. MSR (n = 4 vs. 5)	T0	LOC101929159	2.54751	2.68877	22.4364	2.17381e-06	0.000399797
Responders vs. MSR (n = 4 vs. 5)	T0	TMEM120B	1.81623	4.27513	22.4048	2.20991e-06	0.000403594
Responders vs. MSR (n = 4 vs. 5)	T0	ZAN	2.98598	2.36315	22.3824	2.23573e-06	0.000405475
Responders vs. MSR (n = 4 vs. 5)	T0	DACT3	4.17542	1.85088	22.3384	2.28759e-06	0.000409655
Responders vs. MSR (n = 4 vs. 5)	T0	TINCR	2.44288	2.77899	22.3363	2.29015e-06	0.000409655
Responders vs. MSR (n = 4 vs. 5)	T0	OR8J1	3.83883	1.95921	22.315	2.31565e-06	0.000411268
Responders vs. MSR (n = 4 vs. 5)	T0	GRK7	4.18036	1.84304	22.2784	2.36016e-06	0.000411268
Responders vs. MSR (n = 4 vs. 5)	T0	CDR2L	2.89179	2.41398	22.2688	2.37205e-06	0.000411268
Responders vs. MSR (n = 4 vs. 5)	T0	ATP1A2	2.66517	2.57173	22.2683	2.37262e-06	0.000411268
Responders vs. MSR (n = 4 vs. 5)	T0	NXNL1	3.82831	1.95803	22.2428	2.40441e-06	0.000411268
Responders vs. MSR (n = 4 vs. 5)	T0	OR5C1	2.811	2.46633	22.2419	2.40552e-06	0.000411268
Responders vs. MSR (n = 4 vs. 5)	T0	SCRG1	1.78024	4.79863	22.2388	2.4094e-06	0.000411268
Responders vs. MSR (n = 4 vs. 5)	T0	LMOD3	2.44054	2.77332	22.2022	2.45566e-06	0.000416442
Responders vs. MSR (n = 4 vs. 5)	T0	ELF3	2.65112	2.59066	22.1615	2.50834e-06	0.00042263
Responders vs. MSR (n = 4 vs. 5)	T0	FJX1	4.73155	1.6913	22.112	2.5739e-06	0.000430898
Responders vs. MSR (n = 4 vs. 5)	T0	BDNF-AS	2.28685	2.91785	22.0304	2.68562e-06	0.000446736
Responders vs. MSR (n = 4 vs. 5)	T0	SAPCD1	2.72129	2.50997	21.9794	2.7579e-06	0.000454777
Responders vs. MSR (n = 4 vs. 5)	T0	KRT12	3.08254	2.28092	21.9701	2.77124e-06	0.000454777
Responders vs. MSR (n = 4 vs. 5)	T0	LINC01144	2.8687	2.41766	21.9598	2.7862e-06	0.000454777
Responders vs. MSR (n = 4 vs. 5)	T0	IFIT1	-1.84843	4.23325	21.8845	2.89771e-06	0.000469049
Responders vs. MSR (n = 4 vs. 5)	T0	SPOCK1	2.34394	2.85478	21.8691	2.92112e-06	0.000469049
Responders vs. MSR (n = 4 vs. 5)	T0	FKBP10	3.06791	2.28246	21.8649	2.92752e-06	0.000469049
Responders vs. MSR (n = 4 vs. 5)	T0	CCBE1	2.77775	2.45644	21.746	3.11457e-06	0.000495976
Responders vs. MSR (n = 4 vs. 5)	T0	LINC00691	2.46661	2.71663	21.7166	3.16266e-06	0.000500582
Responders vs. MSR (n = 4 vs. 5)	T0	CPZ	2.86789	2.39665	21.6913	3.20461e-06	0.000502745
Responders vs. MSR (n = 4 vs. 5)	T0	PMP2	3.36069	2.12068	21.6852	3.21482e-06	0.000502745
Responders vs. MSR (n = 4 vs. 5)	T0	GJB1	2.38264	2.79734	21.668	3.24376e-06	0.000503122
Responders vs. MSR (n = 4 vs. 5)	T0	LOC550113	4.70499	1.66981	21.6609	3.25577e-06	0.000503122
Responders vs. MSR (n = 4 vs. 5)	T0	LOC105372397	3.19226	2.2026	21.608	3.34683e-06	0.000514152
Responders vs. MSR (n = 4 vs. 5)	T0	FAM231C	3.05654	2.27346	21.5661	3.42076e-06	0.000522435
Responders vs. MSR (n = 4 vs. 5)	T0	AGBL5-AS1	2.26045	2.92223	21.5035	3.5342e-06	0.000536623
Responders vs. MSR (n = 4 vs. 5)	T0	SLC1A1	3.79726	1.93289	21.4753	3.5866e-06	0.000541432
Responders vs. MSR (n = 4 vs. 5)	T0	MSI1	3.05565	2.26374	21.4443	3.6451e-06	0.000545224
Responders vs. MSR (n = 4 vs. 5)	T0	MIR128-2	2.69512	2.50629	21.4399	3.65348e-06	0.000545224
Responders vs. MSR (n = 4 vs. 5)	T0	LOC285804	2.23145	2.94794	21.4097	3.7114e-06	0.000550721
Responders vs. MSR (n = 4 vs. 5)	T0	MAP1B	2.25243	2.9104	21.283	3.96499e-06	0.000585027
Responders vs. MSR (n = 4 vs. 5)	T0	NTN5	3.52529	2.02543	21.2444	4.04562e-06	0.000586377
Responders vs. MSR (n = 4 vs. 5)	T0	MGC34796	2.35994	2.78492	21.2387	4.05759e-06	0.000586377
Responders vs. MSR (n = 4 vs. 5)	T0	EVPL	3.05037	2.26107	21.2319	4.072e-06	0.000586377
Responders vs. MSR (n = 4 vs. 5)	T0	MTMR9LP	2.84989	2.3812	21.2317	4.07247e-06	0.000586377
Responders vs. MSR (n = 4 vs. 5)	T0	FOSB	2.44776	2.70393	21.2252	4.0864e-06	0.000586377
Responders vs. MSR (n = 4 vs. 5)	T0	RGL3	2.40293	2.73502	21.1736	4.19778e-06	0.000599066
Responders vs. MSR (n = 4 vs. 5)	T0	FBXO27	2.17021	3.00186	21.1506	4.24846e-06	0.000603005
Responders vs. MSR (n = 4 vs. 5)	T0	BSN-AS2	2.83879	2.37786	21.13	4.29447e-06	0.00060624
Responders vs. MSR (n = 4 vs. 5)	T0	BCAR4	2.61919	2.54365	21.0993	4.36383e-06	0.0006113
Responders vs. MSR (n = 4 vs. 5)	T0	KCNN3	2.6119	2.54958	21.0934	4.37713e-06	0.0006113
Responders vs. MSR (n = 4 vs. 5)	T0	CD164L2	2.82314	2.38526	21.0631	4.44707e-06	0.000617764
Responders vs. MSR (n = 4 vs. 5)	T0	GPR152	2.27932	2.85866	21.0261	4.53379e-06	0.000625348
Responders vs. MSR (n = 4 vs. 5)	T0	PXDN	2.93141	2.31172	21.0164	4.55669e-06	0.000625348
Responders vs. MSR (n = 4 vs. 5)	T0	PRDM11	3.03085	2.25086	21.0093	4.5735e-06	0.000625348
Responders vs. MSR (n = 4 vs. 5)	T0	ALPK3	2.66774	2.49747	20.9431	4.73441e-06	0.000643979
Responders vs. MSR (n = 4 vs. 5)	T0	APOC1P1	2.82415	2.38476	20.9291	4.76904e-06	0.000645328
Responders vs. MSR (n = 4 vs. 5)	T0	MEX3A	2.73854	2.4426	20.918	4.79687e-06	0.000645748
Responders vs. MSR (n = 4 vs. 5)	T0	LINC01545	3.15986	2.17511	20.8955	4.85354e-06	0.000650026
Responders vs. MSR (n = 4 vs. 5)	T0	SLC7A14	2.2712	2.85086	20.8824	4.88679e-06	0.000651139
Responders vs. MSR (n = 4 vs. 5)	T0	NCR3	-1.92547	3.58497	20.8576	4.9505e-06	0.000655505
Responders vs. MSR (n = 4 vs. 5)	T0	TTC23L	2.82223	2.3731	20.8502	4.96975e-06	0.000655505
Responders vs. MSR (n = 4 vs. 5)	T0	RSPH6A	3.5085	2.00333	20.7681	5.18729e-06	0.00068076
Responders vs. MSR (n = 4 vs. 5)	T0	SGCA	5.86477	1.36816	20.7554	5.22191e-06	0.000681877
Responders vs. MSR (n = 4 vs. 5)	T0	CEBPB-AS1	2.38527	2.72894	20.7271	5.29955e-06	0.000687698
Responders vs. MSR (n = 4 vs. 5)	T0	CDIPT-AS1	2.91176	2.31476	20.7183	5.32385e-06	0.000687698
Responders vs. MSR (n = 4 vs. 5)	T0	LINC00905	3.02193	2.24131	20.7056	5.35922e-06	0.000687698
Responders vs. MSR (n = 4 vs. 5)	T0	MIR3130-1	2.80678	2.37643	20.7012	5.37181e-06	0.000687698
Responders vs. MSR (n = 4 vs. 5)	T0	LOC101928253	4.08783	1.78482	20.6513	5.5136e-06	0.000702405
Responders vs. MSR (n = 4 vs. 5)	T0	PRDM14	2.37186	2.73171	20.6164	5.61493e-06	0.000711842
Responders vs. MSR (n = 4 vs. 5)	T0	NAIF1	2.13981	2.9961	20.569	5.75557e-06	0.000726148
Responders vs. MSR (n = 4 vs. 5)	T0	NRSN1	4.09537	1.76917	20.5182	5.91056e-06	0.000742116
Responders vs. MSR (n = 4 vs. 5)	T0	LOC100506476	2.32465	2.77756	20.4826	6.02121e-06	0.000752392
Responders vs. MSR (n = 4 vs. 5)	T0	DUOX2	5.83064	1.35813	20.4712	6.0573e-06	0.000753297
Responders vs. MSR (n = 4 vs. 5)	T0	DUSP21	4.63671	1.61969	20.4248	6.20585e-06	0.000766159
Responders vs. MSR (n = 4 vs. 5)	T0	MORC1	5.84978	1.34681	20.4207	6.21939e-06	0.000766159
Responders vs. MSR (n = 4 vs. 5)	T0	HPCA	4.62855	1.62079	20.3945	6.30507e-06	0.000773067
Responders vs. MSR (n = 4 vs. 5)	T0	APOC4-APOC2	2.51879	2.57286	20.3763	6.3653e-06	0.000776805
Responders vs. MSR (n = 4 vs. 5)	T0	HSPB9	1.96609	3.3036	20.3438	6.47422e-06	0.000781327
Responders vs. MSR (n = 4 vs. 5)	T0	PYGO1	3.28084	2.08494	20.3331	6.51052e-06	0.000781327
Responders vs. MSR (n = 4 vs. 5)	T0	MAPRE3	4.07593	1.76858	20.3311	6.51732e-06	0.000781327
Responders vs. MSR (n = 4 vs. 5)	T0	NYAP2	2.4102	2.67729	20.3297	6.52203e-06	0.000781327
Responders vs. MSR (n = 4 vs. 5)	T0	DLG1-AS1	3.48167	1.99109	20.3156	6.57031e-06	0.000783517
Responders vs. MSR (n = 4 vs. 5)	T0	LINC00626	4.63626	1.60946	20.2887	6.66332e-06	0.000790997
Responders vs. MSR (n = 4 vs. 5)	T0	MIR4660	2.81031	2.33753	20.2733	6.71729e-06	0.000793795
Responders vs. MSR (n = 4 vs. 5)	T0	CYP3A7-CYP3A51P	4.0708	1.76186	20.2371	6.84565e-06	0.00080532
Responders vs. MSR (n = 4 vs. 5)	T0	LOC101929259	2.1251	2.98883	20.2186	6.91201e-06	0.00080948
Responders vs. MSR (n = 4 vs. 5)	T0	SCN3B	4.05768	1.76638	20.1904	7.01486e-06	0.000817857
Responders vs. MSR (n = 4 vs. 5)	T0	SMIM18	3.00195	2.21695	20.1736	7.07662e-06	0.000821391
Responders vs. MSR (n = 4 vs. 5)	T0	LRP5	2.31934	2.74933	20.1519	7.15723e-06	0.000827072
Responders vs. MSR (n = 4 vs. 5)	T0	ZMYND15	4.60828	1.60939	20.133	7.22815e-06	0.000831588
Responders vs. MSR (n = 4 vs. 5)	T0	PPP3R2	3.46877	1.98041	20.0972	7.36482e-06	0.000841971
Responders vs. MSR (n = 4 vs. 5)	T0	ANO2	4.60406	1.60802	20.0925	7.38289e-06	0.000841971
Responders vs. MSR (n = 4 vs. 5)	T0	TCF23	2.99302	2.22416	20.045	7.56858e-06	0.000852435
Responders vs. MSR (n = 4 vs. 5)	T0	RAB3B	2.8888	2.27832	20.0245	7.65039e-06	0.000852435
Responders vs. MSR (n = 4 vs. 5)	T0	LINC00167	2.70159	2.40741	20.0237	7.65352e-06	0.000852435
Responders vs. MSR (n = 4 vs. 5)	T0	OR2Z1	2.2415	2.81982	20.0233	7.65512e-06	0.000852435
Responders vs. MSR (n = 4 vs. 5)	T0	AKAIN1	5.80794	1.32825	20.0187	7.67331e-06	0.000852435
Responders vs. MSR (n = 4 vs. 5)	T0	OGN	2.6295	2.46189	20.0122	7.69961e-06	0.000852435
Responders vs. MSR (n = 4 vs. 5)	T0	MAP1S	1.68295	4.85165	20.0046	7.73005e-06	0.000852435
Responders vs. MSR (n = 4 vs. 5)	T0	PRODH2	2.8694	2.29125	20.0032	7.73576e-06	0.000852435
Responders vs. MSR (n = 4 vs. 5)	T0	GPR1	2.20084	2.87905	19.9927	7.77862e-06	0.000853556
Responders vs. MSR (n = 4 vs. 5)	T0	DENND2A	2.62265	2.47072	19.9832	7.81714e-06	0.000854194
Responders vs. MSR (n = 4 vs. 5)	T0	C17orf78	2.86049	2.29756	19.9491	7.95783e-06	0.0008625
Responders vs. MSR (n = 4 vs. 5)	T0	OR4N3P	5.8067	1.32224	19.948	7.96231e-06	0.0008625
Responders vs. MSR (n = 4 vs. 5)	T0	KCNAB1-AS2	5.79225	1.32765	19.9409	7.99223e-06	0.0008625
Responders vs. MSR (n = 4 vs. 5)	T0	LOC400710	3.10848	2.14677	19.9274	8.04872e-06	0.000862774
Responders vs. MSR (n = 4 vs. 5)	T0	DEFB121	5.79177	1.32644	19.9245	8.06084e-06	0.000862774
Responders vs. MSR (n = 4 vs. 5)	T0	CSPG5	2.77062	2.35325	19.8712	8.28894e-06	0.000883051
Responders vs. MSR (n = 4 vs. 5)	T0	SLC22A11	3.71137	1.86557	19.8589	8.34251e-06	0.000883051
Responders vs. MSR (n = 4 vs. 5)	T0	MEIS1-AS2	2.77761	2.33935	19.8567	8.35172e-06	0.000883051
Responders vs. MSR (n = 4 vs. 5)	T0	PDE4A	2.13754	2.9383	19.8252	8.49082e-06	0.000889199
Responders vs. MSR (n = 4 vs. 5)	T0	SPACA5	5.78082	1.32146	19.8202	8.51311e-06	0.000889199
Responders vs. MSR (n = 4 vs. 5)	T0	SPACA5B	5.78082	1.32146	19.8202	8.51311e-06	0.000889199
Responders vs. MSR (n = 4 vs. 5)	T0	MIR4267	2.30325	2.74567	19.8128	8.54606e-06	0.000889199
Responders vs. MSR (n = 4 vs. 5)	T0	DCAF12L1	5.78147	1.31484	19.7497	8.83279e-06	0.000915386
Responders vs. MSR (n = 4 vs. 5)	T0	DPPA4	2.2596	2.78815	19.7331	8.90967e-06	0.000916686
Responders vs. MSR (n = 4 vs. 5)	T0	OR4D10	2.34435	2.69904	19.7274	8.93644e-06	0.000916686
Responders vs. MSR (n = 4 vs. 5)	T0	KANK4	2.29907	2.73822	19.7244	8.95064e-06	0.000916686
Responders vs. MSR (n = 4 vs. 5)	T0	SCUBE3	2.77813	2.33052	19.715	8.9947e-06	0.0009176
Responders vs. MSR (n = 4 vs. 5)	T0	TXNDC8	2.26734	2.77487	19.6881	9.12215e-06	0.000923598
Responders vs. MSR (n = 4 vs. 5)	T0	SNHG5	-1.73484	5.16913	19.6876	9.12423e-06	0.000923598
Responders vs. MSR (n = 4 vs. 5)	T0	DEFB4A	5.75715	1.31774	19.674	9.18937e-06	0.000925594
Responders vs. MSR (n = 4 vs. 5)	T0	LINC01227	3.24414	2.05751	19.6688	9.21483e-06	0.000925594
Responders vs. MSR (n = 4 vs. 5)	T0	LOC105378614	2.68223	2.40336	19.6538	9.28716e-06	0.000929286
Responders vs. MSR (n = 4 vs. 5)	T0	IGBP1P1	2.22503	2.82223	19.6377	9.36583e-06	0.00093358
Responders vs. MSR (n = 4 vs. 5)	T0	MRS2P2	3.25331	2.05254	19.6172	9.46704e-06	0.000940081
Responders vs. MSR (n = 4 vs. 5)	T0	CCDC116	2.97621	2.20366	19.5989	9.55816e-06	0.000942299
Responders vs. MSR (n = 4 vs. 5)	T0	PDLIM4	5.76167	1.3076	19.5834	9.63555e-06	0.000942299
Responders vs. MSR (n = 4 vs. 5)	T0	FUT5	5.75656	1.30981	19.5834	9.63571e-06	0.000942299
Responders vs. MSR (n = 4 vs. 5)	T0	WFDC6	2.76186	2.33159	19.5794	9.65623e-06	0.000942299
Responders vs. MSR (n = 4 vs. 5)	T0	ENOX1	3.23858	2.05705	19.5767	9.66979e-06	0.000942299
Responders vs. MSR (n = 4 vs. 5)	T0	SPATS1	2.28998	2.74059	19.5659	9.72447e-06	0.000944105
Responders vs. MSR (n = 4 vs. 5)	T0	LOC100505918	2.66941	2.40482	19.5544	9.78316e-06	0.000945076
Responders vs. MSR (n = 4 vs. 5)	T0	PDCL3P4	1.97418	3.18663	19.5471	9.82061e-06	0.000945076
Responders vs. MSR (n = 4 vs. 5)	T0	SHROOM1	2.54169	2.50125	19.5427	9.84304e-06	0.000945076
Responders vs. MSR (n = 4 vs. 5)	T0	GHET1	2.32698	2.70014	19.5226	9.94712e-06	0.000951572
Responders vs. MSR (n = 4 vs. 5)	T0	SULT2A1	2.14965	2.89866	19.5019	1.00558e-05	0.000958454
Responders vs. MSR (n = 4 vs. 5)	T0	IAPP	2.97021	2.19046	19.4683	1.02339e-05	0.00097189
Responders vs. MSR (n = 4 vs. 5)	T0	CELA3B	2.96935	2.20281	19.4565	1.02977e-05	0.000973797
Responders vs. MSR (n = 4 vs. 5)	T0	DDN	2.75946	2.32614	19.4508	1.03286e-05	0.000973797
Responders vs. MSR (n = 4 vs. 5)	T0	LOC101928902	2.85539	2.2665	19.4296	1.04437e-05	0.000981105
Responders vs. MSR (n = 4 vs. 5)	T0	FGL1	2.54384	2.48721	19.4213	1.04893e-05	0.000981861
Responders vs. MSR (n = 4 vs. 5)	T0	POU3F1	4.5572	1.57396	19.4013	1.05996e-05	0.000988638
Responders vs. MSR (n = 4 vs. 5)	T0	SIX3	5.75084	1.29456	19.3917	1.06527e-05	0.000990057
Responders vs. MSR (n = 4 vs. 5)	T0	RAPGEF4-AS1	4.0066	1.72959	19.345	1.09168e-05	0.00101101
Responders vs. MSR (n = 4 vs. 5)	T0	KLRG2	3.43747	1.95155	19.3234	1.10407e-05	0.00101187
Responders vs. MSR (n = 4 vs. 5)	T0	BIRC8	2.96254	2.19209	19.3187	1.10682e-05	0.00101187
Responders vs. MSR (n = 4 vs. 5)	T0	LINC00942	3.24345	2.03679	19.3119	1.11076e-05	0.00101187
Responders vs. MSR (n = 4 vs. 5)	T0	TENM3	4.00763	1.73134	19.311	1.11129e-05	0.00101187
Responders vs. MSR (n = 4 vs. 5)	T0	LOC101928696	3.67842	1.84311	19.3098	1.11199e-05	0.00101187
Responders vs. MSR (n = 4 vs. 5)	T0	DEFA1B	2.05035	8.95226	19.287	1.12533e-05	0.00101692
Responders vs. MSR (n = 4 vs. 5)	T0	DEFA1	2.05035	8.95226	19.287	1.12533e-05	0.00101692
Responders vs. MSR (n = 4 vs. 5)	T0	LOC100129345	5.72284	1.29005	19.2217	1.1645e-05	0.00104083
Responders vs. MSR (n = 4 vs. 5)	T0	MGAT4EP	2.47219	2.53415	19.2152	1.16844e-05	0.00104083
Responders vs. MSR (n = 4 vs. 5)	T0	RASGRF1	3.66567	1.8509	19.2122	1.17028e-05	0.00104083
Responders vs. MSR (n = 4 vs. 5)	T0	LOC102724450	2.74809	2.31949	19.2109	1.17106e-05	0.00104083
Responders vs. MSR (n = 4 vs. 5)	T0	CXCL14	2.74943	2.31923	19.2099	1.17171e-05	0.00104083
Responders vs. MSR (n = 4 vs. 5)	T0	PITX1	3.43922	1.94367	19.2033	1.17573e-05	0.00104086
Responders vs. MSR (n = 4 vs. 5)	T0	MND1	2.46601	2.54311	19.1358	1.2181e-05	0.00107473
Responders vs. MSR (n = 4 vs. 5)	T0	EXOC3L2	2.16543	2.85693	19.1086	1.23555e-05	0.00108645
Responders vs. MSR (n = 4 vs. 5)	T0	GDNF	3.2186	2.03859	19.0958	1.24385e-05	0.00109008
Responders vs. MSR (n = 4 vs. 5)	T0	BSPH1	4.00138	1.71787	19.08	1.25423e-05	0.0010955
Responders vs. MSR (n = 4 vs. 5)	T0	SYT3	2.82938	2.26326	19.0324	1.28587e-05	0.00111683
Responders vs. MSR (n = 4 vs. 5)	T0	FAM53B-AS1	3.42068	1.93758	19.0288	1.28829e-05	0.00111683
Responders vs. MSR (n = 4 vs. 5)	T0	MIXL1	2.40387	2.59137	19.0241	1.29148e-05	0.00111683
Responders vs. MSR (n = 4 vs. 5)	T0	LINC00964	3.40548	1.94561	18.9883	1.31597e-05	0.00113331
Responders vs. MSR (n = 4 vs. 5)	T0	LGI4	3.21293	2.03404	18.975	1.32512e-05	0.00113331
Responders vs. MSR (n = 4 vs. 5)	T0	EBI3	2.02803	3.02957	18.974	1.32583e-05	0.00113331
Responders vs. MSR (n = 4 vs. 5)	T0	RBKS	2.52379	2.47277	18.971	1.32789e-05	0.00113331
Responders vs. MSR (n = 4 vs. 5)	T0	CLUL1	2.51505	2.48067	18.9513	1.34173e-05	0.00113822
Responders vs. MSR (n = 4 vs. 5)	T0	SLC36A3	2.23017	2.7624	18.9504	1.34236e-05	0.00113822
Responders vs. MSR (n = 4 vs. 5)	T0	MYBPHL	2.30604	2.67638	18.9239	1.36115e-05	0.00115041
Responders vs. MSR (n = 4 vs. 5)	T0	ANKLE1	3.22494	2.02123	18.8972	1.38027e-05	0.0011628
Responders vs. MSR (n = 4 vs. 5)	T0	FAM230B	3.39464	1.94486	18.8911	1.38471e-05	0.0011628
Responders vs. MSR (n = 4 vs. 5)	T0	LOC643406	3.21129	2.02622	18.875	1.39646e-05	0.00116891
Responders vs. MSR (n = 4 vs. 5)	T0	LOC100129603	3.20589	2.02758	18.8585	1.40857e-05	0.00117528
Responders vs. MSR (n = 4 vs. 5)	T0	LOC101927532	1.96079	3.11135	18.8504	1.41457e-05	0.00117652
Responders vs. MSR (n = 4 vs. 5)	T0	DUSP26	2.93234	2.17928	18.8419	1.4209e-05	0.00117804
Responders vs. MSR (n = 4 vs. 5)	T0	NPAS4	2.44951	2.52894	18.8162	1.4402e-05	0.00119026
Responders vs. MSR (n = 4 vs. 5)	T0	UBE2E1-AS1	3.39373	1.93601	18.7993	1.45299e-05	0.00119704
Responders vs. MSR (n = 4 vs. 5)	T0	SPDYE3	3.21645	2.00811	18.7529	1.48879e-05	0.00122268
Responders vs. MSR (n = 4 vs. 5)	T0	MCIDAS	3.21345	2.0166	18.7254	1.5104e-05	0.0012345
Responders vs. MSR (n = 4 vs. 5)	T0	HTR3E	2.81389	2.25167	18.7154	1.51829e-05	0.0012345
Responders vs. MSR (n = 4 vs. 5)	T0	ZNF385D	4.5085	1.53969	18.7144	1.51912e-05	0.0012345
Responders vs. MSR (n = 4 vs. 5)	T0	ADCY1	3.39887	1.92792	18.7042	1.52725e-05	0.0012345
Responders vs. MSR (n = 4 vs. 5)	T0	ZNF571-AS1	2.29902	2.66231	18.6987	1.53167e-05	0.0012345
Responders vs. MSR (n = 4 vs. 5)	T0	IQCK	3.63113	1.82868	18.6941	1.53534e-05	0.0012345
Responders vs. MSR (n = 4 vs. 5)	T0	ZBTB8A	2.3418	2.61862	18.693	1.53627e-05	0.0012345
Responders vs. MSR (n = 4 vs. 5)	T0	FGFR4	2.50043	2.48595	18.6803	1.54655e-05	0.00123895
Responders vs. MSR (n = 4 vs. 5)	T0	MIR3170	3.39068	1.93336	18.6489	1.57217e-05	0.00125562
Responders vs. MSR (n = 4 vs. 5)	T0	IGF2BP1	2.0839	2.90898	18.6327	1.58558e-05	0.00126095
Responders vs. MSR (n = 4 vs. 5)	T0	C9orf106	2.17778	2.79099	18.6292	1.5885e-05	0.00126095
Responders vs. MSR (n = 4 vs. 5)	T0	CDC42BPG	1.93511	3.14998	18.6209	1.59549e-05	0.00126266
Responders vs. MSR (n = 4 vs. 5)	T0	CD70	2.11238	2.87359	18.6056	1.60829e-05	0.00126878
Responders vs. MSR (n = 4 vs. 5)	T0	SV2C	2.49046	2.48375	18.5977	1.615e-05	0.00126878
Responders vs. MSR (n = 4 vs. 5)	T0	KIAA2012	2.71863	2.30545	18.5944	1.6178e-05	0.00126878
Responders vs. MSR (n = 4 vs. 5)	T0	WARS2-IT1	3.62454	1.82313	18.5653	1.64269e-05	0.00128414
Responders vs. MSR (n = 4 vs. 5)	T0	MIR4447	4.48913	1.53529	18.56	1.64722e-05	0.00128414
Responders vs. MSR (n = 4 vs. 5)	T0	VSX2	3.94986	1.69822	18.5288	1.67446e-05	0.00130046
Responders vs. MSR (n = 4 vs. 5)	T0	SH2D6	3.62541	1.81471	18.5246	1.67811e-05	0.00130046
Responders vs. MSR (n = 4 vs. 5)	T0	OR6C6	3.388	1.92352	18.5171	1.68477e-05	0.00130176
Responders vs. MSR (n = 4 vs. 5)	T0	SPAG4	3.1942	2.01029	18.4967	1.70288e-05	0.00131187
Responders vs. MSR (n = 4 vs. 5)	T0	FBXO16	2.80178	2.24187	18.4617	1.7344e-05	0.00132939
Responders vs. MSR (n = 4 vs. 5)	T0	NECAB1	4.47581	1.53276	18.4602	1.73581e-05	0.00132939
Responders vs. MSR (n = 4 vs. 5)	T0	MEG3	3.19708	2.0098	18.4399	1.75436e-05	0.00133967
Responders vs. MSR (n = 4 vs. 5)	T0	MMRN2	3.19579	2.00384	18.4028	1.78883e-05	0.00136019
Responders vs. MSR (n = 4 vs. 5)	T0	ITIH5	3.3797	1.92202	18.395	1.79623e-05	0.00136019
Responders vs. MSR (n = 4 vs. 5)	T0	PPP1R26-AS1	3.03819	2.08411	18.3943	1.79686e-05	0.00136019
Responders vs. MSR (n = 4 vs. 5)	T0	DNAJC22	2.36543	2.57345	18.3804	1.80998e-05	0.00136617
Responders vs. MSR (n = 4 vs. 5)	T0	LAMC2	3.03593	2.08972	18.3735	1.81663e-05	0.00136724
Responders vs. MSR (n = 4 vs. 5)	T0	SLC27A2	2.2805	2.66949	18.3543	1.83501e-05	0.0013771
Responders vs. MSR (n = 4 vs. 5)	T0	GABRE	5.65553	1.23169	18.3109	1.87725e-05	0.00140477
Responders vs. MSR (n = 4 vs. 5)	T0	LOC101928491	3.60884	1.80884	18.2931	1.89487e-05	0.00141321
Responders vs. MSR (n = 4 vs. 5)	T0	TANC1	3.1858	1.99893	18.2766	1.91133e-05	0.00141321
Responders vs. MSR (n = 4 vs. 5)	T0	CCDC82	-2.04001	2.99438	18.2722	1.91581e-05	0.00141321
Responders vs. MSR (n = 4 vs. 5)	T0	NPIPB15	2.10303	2.85663	18.2718	1.91621e-05	0.00141321
Responders vs. MSR (n = 4 vs. 5)	T0	EPN2-AS1	3.37632	1.91391	18.2708	1.91719e-05	0.00141321
Responders vs. MSR (n = 4 vs. 5)	T0	TAL2	3.18452	1.99396	18.267	1.921e-05	0.00141321
Responders vs. MSR (n = 4 vs. 5)	T0	LOC730202	2.31389	2.61147	18.2579	1.9302e-05	0.00141598
Responders vs. MSR (n = 4 vs. 5)	T0	NAV2	2.27136	2.65757	18.2417	1.94668e-05	0.00142408
Responders vs. MSR (n = 4 vs. 5)	T0	MIR6718	4.4537	1.5183	18.2151	1.97409e-05	0.00143673
Responders vs. MSR (n = 4 vs. 5)	T0	SV2B	3.94682	1.67951	18.2142	1.97498e-05	0.00143673
Responders vs. MSR (n = 4 vs. 5)	T0	FERMT1	3.94579	1.68303	18.2043	1.9853e-05	0.00144022
Responders vs. MSR (n = 4 vs. 5)	T0	TPTE2P1	2.36673	2.55565	18.1989	1.9909e-05	0.00144028
Responders vs. MSR (n = 4 vs. 5)	T0	FAM71F2	2.36287	2.56536	18.1908	1.99947e-05	0.00144249
Responders vs. MSR (n = 4 vs. 5)	T0	CADM1	2.54475	2.39843	18.1683	2.02315e-05	0.00145196
Responders vs. MSR (n = 4 vs. 5)	T0	LOC100101148	4.46565	1.51278	18.1626	2.02928e-05	0.00145196
Responders vs. MSR (n = 4 vs. 5)	T0	LOC541473	4.46565	1.51278	18.1626	2.02928e-05	0.00145196
Responders vs. MSR (n = 4 vs. 5)	T0	HTR1D	2.54751	2.39074	18.1289	2.0655e-05	0.0014671
Responders vs. MSR (n = 4 vs. 5)	T0	RHOJ	4.46016	1.51206	18.1276	2.06687e-05	0.0014671
Responders vs. MSR (n = 4 vs. 5)	T0	DUXAP8	2.52946	2.41455	18.1272	2.06728e-05	0.0014671
Responders vs. MSR (n = 4 vs. 5)	T0	ADAM7	3.9435	1.67312	18.1145	2.08115e-05	0.00147294
Responders vs. MSR (n = 4 vs. 5)	T0	TMEM52B	2.52996	2.4133	18.092	2.10587e-05	0.00148641
Responders vs. MSR (n = 4 vs. 5)	T0	ELF5	3.02023	2.07493	18.086	2.11252e-05	0.0014866
Responders vs. MSR (n = 4 vs. 5)	T0	LY6G6E	2.02942	2.9318	18.078	2.12142e-05	0.0014866
Responders vs. MSR (n = 4 vs. 5)	T0	CDKL3	2.61112	2.34169	18.0764	2.12323e-05	0.0014866
Responders vs. MSR (n = 4 vs. 5)	T0	SRSF12	2.89355	2.15546	18.0685	2.13202e-05	0.00148805
Responders vs. MSR (n = 4 vs. 5)	T0	EFCC1	3.17246	1.99209	18.0641	2.13692e-05	0.00148805
Responders vs. MSR (n = 4 vs. 5)	T0	STAR	2.68653	2.29348	18.0593	2.14239e-05	0.00148805
Responders vs. MSR (n = 4 vs. 5)	T0	MYO3B	3.61717	1.78583	18.0442	2.15939e-05	0.00149588
Responders vs. MSR (n = 4 vs. 5)	T0	LOC101928167	5.61617	1.22044	18.0312	2.17423e-05	0.00149666
Responders vs. MSR (n = 4 vs. 5)	T0	LOC105374516	3.92563	1.67757	18.0299	2.17565e-05	0.00149666
Responders vs. MSR (n = 4 vs. 5)	T0	INPP5E	1.96161	3.03009	18.0281	2.17771e-05	0.00149666
Responders vs. MSR (n = 4 vs. 5)	T0	PIWIL1	4.44546	1.50926	18.0192	2.18796e-05	0.00149975
Responders vs. MSR (n = 4 vs. 5)	T0	TDRD12	3.59988	1.79705	18.0085	2.20032e-05	0.00150428
Responders vs. MSR (n = 4 vs. 5)	T0	SNORA101A	5.61089	1.21801	17.9844	2.22833e-05	0.00151301
Responders vs. MSR (n = 4 vs. 5)	T0	OPRM1	4.4625	1.49592	17.9843	2.22844e-05	0.00151301
Responders vs. MSR (n = 4 vs. 5)	T0	PIWIL3	2.89779	2.1402	17.9753	2.23896e-05	0.00151301
Responders vs. MSR (n = 4 vs. 5)	T0	LOC105369920	4.45027	1.49879	17.9745	2.23989e-05	0.00151301
Responders vs. MSR (n = 4 vs. 5)	T0	LOC101927053	3.00736	2.07419	17.9727	2.24205e-05	0.00151301
Responders vs. MSR (n = 4 vs. 5)	T0	HS3ST2	2.88784	2.14553	17.9619	2.2548e-05	0.00151769
Responders vs. MSR (n = 4 vs. 5)	T0	ABCA3	5.60508	1.21663	17.9476	2.27187e-05	0.00152111
Responders vs. MSR (n = 4 vs. 5)	T0	C9orf92	3.17105	1.99059	17.9438	2.27631e-05	0.00152111
Responders vs. MSR (n = 4 vs. 5)	T0	LINC00543	3.34812	1.90576	17.9418	2.27873e-05	0.00152111
Responders vs. MSR (n = 4 vs. 5)	T0	GLTPD2	3.15711	1.99617	17.9352	2.28661e-05	0.00152111
Responders vs. MSR (n = 4 vs. 5)	T0	LRRC38	2.52537	2.39726	17.9333	2.28901e-05	0.00152111
Responders vs. MSR (n = 4 vs. 5)	T0	LOC440300	2.68662	2.27451	17.9202	2.30473e-05	0.00152767
Responders vs. MSR (n = 4 vs. 5)	T0	FBXO36	2.68554	2.28281	17.9034	2.3252e-05	0.00153734
Responders vs. MSR (n = 4 vs. 5)	T0	MIR6128	3.34117	1.90621	17.889	2.34281e-05	0.00154219
Responders vs. MSR (n = 4 vs. 5)	T0	TRPV4	2.87262	2.15369	17.8847	2.34813e-05	0.00154219
Responders vs. MSR (n = 4 vs. 5)	T0	MIR4487	2.40875	2.49582	17.883	2.35025e-05	0.00154219
Responders vs. MSR (n = 4 vs. 5)	T0	MIR4311	3.34387	1.89688	17.8691	2.36742e-05	0.00154956
Responders vs. MSR (n = 4 vs. 5)	T0	LOC101928887	5.60552	1.20781	17.8552	2.38483e-05	0.00155705
Responders vs. MSR (n = 4 vs. 5)	T0	LEXM	2.11168	2.81429	17.8469	2.3952e-05	0.00155728
Responders vs. MSR (n = 4 vs. 5)	T0	MIR548Z	3.15935	1.98757	17.8454	2.39709e-05	0.00155728
Responders vs. MSR (n = 4 vs. 5)	T0	PCSK2	5.61817	1.20099	17.8363	2.40865e-05	0.0015609
Responders vs. MSR (n = 4 vs. 5)	T0	EPHA3	5.62675	1.19603	17.818	2.43196e-05	0.00157211
Responders vs. MSR (n = 4 vs. 5)	T0	GNG3	2.68663	2.2729	17.8059	2.44736e-05	0.00157815
Responders vs. MSR (n = 4 vs. 5)	T0	LOC339059	2.30099	2.59229	17.7855	2.47383e-05	0.0015866
Responders vs. MSR (n = 4 vs. 5)	T0	ZNF554	2.17227	2.72925	17.7836	2.47623e-05	0.0015866
Responders vs. MSR (n = 4 vs. 5)	T0	MIR4468	3.33323	1.89693	17.7779	2.48375e-05	0.0015866
Responders vs. MSR (n = 4 vs. 5)	T0	LOC283731	3.15984	1.98026	17.776	2.48612e-05	0.0015866
Responders vs. MSR (n = 4 vs. 5)	T0	CACNB1	2.602	2.32727	17.7724	2.49084e-05	0.0015866
Responders vs. MSR (n = 4 vs. 5)	T0	TSSC2	3.15735	1.97861	17.7607	2.50621e-05	0.00159251
Responders vs. MSR (n = 4 vs. 5)	T0	PLIN4	2.46595	2.43543	17.7445	2.52771e-05	0.00160227
Responders vs. MSR (n = 4 vs. 5)	T0	RPL26	-1.65785	5.80979	17.7169	2.56458e-05	0.00162171
Responders vs. MSR (n = 4 vs. 5)	T0	CGB7	3.14938	1.98345	17.7006	2.58674e-05	0.00162674
Responders vs. MSR (n = 4 vs. 5)	T0	ZNF713	3.14328	1.98428	17.6969	2.59173e-05	0.00162674
Responders vs. MSR (n = 4 vs. 5)	T0	FAM169B	3.33191	1.89609	17.6938	2.59598e-05	0.00162674
Responders vs. MSR (n = 4 vs. 5)	T0	PRRX2-AS1	5.59278	1.19694	17.6927	2.59746e-05	0.00162674
Responders vs. MSR (n = 4 vs. 5)	T0	FAM153B	3.00724	2.05767	17.6852	2.60766e-05	0.00162808
Responders vs. MSR (n = 4 vs. 5)	T0	HRH1	2.86644	2.13622	17.682	2.61205e-05	0.00162808
Responders vs. MSR (n = 4 vs. 5)	T0	EFHD1	2.34197	2.55042	17.672	2.6259e-05	0.00163281
Responders vs. MSR (n = 4 vs. 5)	T0	ACSM2A	4.40701	1.49504	17.6561	2.64785e-05	0.00164255
Responders vs. MSR (n = 4 vs. 5)	T0	OLFML2A	2.20127	2.68741	17.6324	2.68104e-05	0.00165919
Responders vs. MSR (n = 4 vs. 5)	T0	SSMEM1	2.76975	2.20203	17.624	2.693e-05	0.00166266
Responders vs. MSR (n = 4 vs. 5)	T0	SRCIN1	2.5093	2.38754	17.615	2.7057e-05	0.00166656
Responders vs. MSR (n = 4 vs. 5)	T0	NANOGNB	2.99237	2.06141	17.6089	2.71448e-05	0.00166803
Responders vs. MSR (n = 4 vs. 5)	T0	WBSCR17	3.56346	1.7797	17.5921	2.73851e-05	0.00167646
Responders vs. MSR (n = 4 vs. 5)	T0	PLA2G1B	2.75737	2.20754	17.5903	2.74104e-05	0.00167646
Responders vs. MSR (n = 4 vs. 5)	T0	KLHDC8A	3.90339	1.65223	17.5782	2.75868e-05	0.00168331
Responders vs. MSR (n = 4 vs. 5)	T0	LOC105374266	3.33748	1.87916	17.5668	2.77521e-05	0.00168945
Responders vs. MSR (n = 4 vs. 5)	T0	LINC00599	2.65945	2.27525	17.5443	2.80826e-05	0.0017056
Responders vs. MSR (n = 4 vs. 5)	T0	STK3	1.58421	4.41713	17.5225	2.8406e-05	0.00172123
Responders vs. MSR (n = 4 vs. 5)	T0	FGF9	2.75486	2.20183	17.5049	2.86699e-05	0.00172308
Responders vs. MSR (n = 4 vs. 5)	T0	KLHL29	3.90214	1.64861	17.5044	2.86771e-05	0.00172308
Responders vs. MSR (n = 4 vs. 5)	T0	MIR193BHG	2.20163	2.66916	17.5037	2.8689e-05	0.00172308
Responders vs. MSR (n = 4 vs. 5)	T0	SLC30A3	2.98569	2.05796	17.5029	2.87005e-05	0.00172308
Responders vs. MSR (n = 4 vs. 5)	T0	TACR2	4.40825	1.4806	17.4882	2.89229e-05	0.00173245
Responders vs. MSR (n = 4 vs. 5)	T0	FBLN2	2.13527	2.74722	17.4813	2.90277e-05	0.00173475
Responders vs. MSR (n = 4 vs. 5)	T0	MAPK10	5.55823	1.18834	17.4676	2.92376e-05	0.00174269
Responders vs. MSR (n = 4 vs. 5)	T0	CD276	5.56684	1.18479	17.464	2.92939e-05	0.00174269
Responders vs. MSR (n = 4 vs. 5)	T0	CYP1A2	2.50568	2.38182	17.4111	3.01195e-05	0.00178773
Responders vs. MSR (n = 4 vs. 5)	T0	DEFB107B	3.30995	1.87823	17.3799	3.06185e-05	0.00181323
Responders vs. MSR (n = 4 vs. 5)	T0	LINC01255	5.54419	1.18268	17.3553	3.10174e-05	0.00182961
Responders vs. MSR (n = 4 vs. 5)	T0	MATN1	5.55267	1.17907	17.3504	3.10979e-05	0.00182961
Responders vs. MSR (n = 4 vs. 5)	T0	NR2F2-AS1	3.54244	1.77775	17.3499	3.11054e-05	0.00182961
Responders vs. MSR (n = 4 vs. 5)	T0	LOC100128288	2.66722	2.24767	17.3205	3.1591e-05	0.001854
Responders vs. MSR (n = 4 vs. 5)	T0	RTBDN	2.27027	2.58403	17.2877	3.21401e-05	0.001882
Responders vs. MSR (n = 4 vs. 5)	T0	TESC-AS1	4.3785	1.46957	17.2715	3.24154e-05	0.00189387
Responders vs. MSR (n = 4 vs. 5)	T0	LOC494141	3.30501	1.87444	17.2425	3.29142e-05	0.00191872
Responders vs. MSR (n = 4 vs. 5)	T0	LOC101927692	3.12503	1.96378	17.2319	3.30987e-05	0.00192518
Responders vs. MSR (n = 4 vs. 5)	T0	LOC728673	2.27061	2.57679	17.2208	3.32931e-05	0.00193093
Responders vs. MSR (n = 4 vs. 5)	T0	MIR3921	5.53748	1.17189	17.2178	3.33454e-05	0.00193093
Responders vs. MSR (n = 4 vs. 5)	T0	FAM78B	2.4244	2.43305	17.2059	3.35551e-05	0.00193877
Responders vs. MSR (n = 4 vs. 5)	T0	ADAMTS8	2.97067	2.04791	17.1961	3.37285e-05	0.00194449
Responders vs. MSR (n = 4 vs. 5)	T0	GTSE1	2.85324	2.11628	17.1829	3.39631e-05	0.00194905
Responders vs. MSR (n = 4 vs. 5)	T0	MYL2	2.63746	2.2577	17.1796	3.40224e-05	0.00194905
Responders vs. MSR (n = 4 vs. 5)	T0	LINC00640	5.54061	1.16689	17.1791	3.40315e-05	0.00194905
Responders vs. MSR (n = 4 vs. 5)	T0	LAMA2	2.31483	2.52697	17.1575	3.44204e-05	0.00196701
Responders vs. MSR (n = 4 vs. 5)	T0	CNGA3	4.38896	1.46033	17.1526	3.45093e-05	0.00196778
Responders vs. MSR (n = 4 vs. 5)	T0	CNTNAP1	5.53593	1.16457	17.1371	3.47911e-05	0.00197953
Responders vs. MSR (n = 4 vs. 5)	T0	UBXN8	2.08224	2.7809	17.1048	3.53889e-05	0.00200916
Responders vs. MSR (n = 4 vs. 5)	T0	BATF2	2.1065	2.74462	17.0992	3.54925e-05	0.00201068
Responders vs. MSR (n = 4 vs. 5)	T0	TRIM67	2.56326	2.30552	17.0903	3.56599e-05	0.00201579
Responders vs. MSR (n = 4 vs. 5)	T0	LOC101927502	3.53016	1.7604	17.0779	3.58938e-05	0.00202324
Responders vs. MSR (n = 4 vs. 5)	T0	FSTL3	2.64529	2.24759	17.0751	3.59467e-05	0.00202324
Responders vs. MSR (n = 4 vs. 5)	T0	MIR520D	4.36783	1.46154	17.0662	3.61159e-05	0.00202839
Responders vs. MSR (n = 4 vs. 5)	T0	B3GALT5-AS1	3.52972	1.75461	17.0503	3.64179e-05	0.00203465
Responders vs. MSR (n = 4 vs. 5)	T0	LOC392452	3.8675	1.62587	17.0497	3.64302e-05	0.00203465
Responders vs. MSR (n = 4 vs. 5)	T0	OR8S1	2.64095	2.25043	17.0459	3.65037e-05	0.00203465
Responders vs. MSR (n = 4 vs. 5)	T0	HNF1B	3.11894	1.95933	17.0421	3.65766e-05	0.00203465
Responders vs. MSR (n = 4 vs. 5)	T0	ABCA9	4.37262	1.45742	17.0393	3.66305e-05	0.00203465
Responders vs. MSR (n = 4 vs. 5)	T0	LRAT	4.36375	1.46038	17.0337	3.67388e-05	0.00203465
Responders vs. MSR (n = 4 vs. 5)	T0	WDR31	2.2706	2.55791	17.0292	3.68257e-05	0.00203465
Responders vs. MSR (n = 4 vs. 5)	T0	BCL2L10	4.38335	1.45209	17.0279	3.68506e-05	0.00203465
Responders vs. MSR (n = 4 vs. 5)	T0	ZNRF4	1.96008	2.94412	17.0203	3.69984e-05	0.0020385
Responders vs. MSR (n = 4 vs. 5)	T0	PARD3-AS1	2.95592	2.0333	17.002	3.7357e-05	0.00205393
Responders vs. MSR (n = 4 vs. 5)	T0	AQP4	5.51635	1.15639	16.9795	3.78024e-05	0.00207405
Responders vs. MSR (n = 4 vs. 5)	T0	GMDS-AS1	3.10994	1.951	16.9675	3.80423e-05	0.00208284
Responders vs. MSR (n = 4 vs. 5)	T0	FAM171A1	2.41286	2.42723	16.9619	3.81552e-05	0.00208405
Responders vs. MSR (n = 4 vs. 5)	T0	ATAD3C	2.21502	2.60685	16.9534	3.83248e-05	0.00208405
Responders vs. MSR (n = 4 vs. 5)	T0	APOC2	2.55216	2.30568	16.9529	3.83359e-05	0.00208405
Responders vs. MSR (n = 4 vs. 5)	T0	BEND7	2.47501	2.37216	16.9499	3.83962e-05	0.00208405
Responders vs. MSR (n = 4 vs. 5)	T0	CLDN19	2.96152	2.03208	16.9466	3.84634e-05	0.00208405
Responders vs. MSR (n = 4 vs. 5)	T0	FLRT2	3.28085	1.8663	16.9379	3.86405e-05	0.00208931
Responders vs. MSR (n = 4 vs. 5)	T0	MIR3649	2.82687	2.10959	16.8948	3.95263e-05	0.00213279
Responders vs. MSR (n = 4 vs. 5)	T0	SLC52A3	3.1001	1.95345	16.8796	3.98443e-05	0.00214201
Responders vs. MSR (n = 4 vs. 5)	T0	SCGB2A2	5.51404	1.14742	16.8788	3.98613e-05	0.00214201
Responders vs. MSR (n = 4 vs. 5)	T0	FDPSP2	1.81161	3.1908	16.8741	3.99597e-05	0.00214289
Responders vs. MSR (n = 4 vs. 5)	T0	BEND3	2.96001	2.02228	16.868	4.00887e-05	0.0021454
Responders vs. MSR (n = 4 vs. 5)	T0	LOC101928841	2.20392	2.61397	16.8515	4.04394e-05	0.00215708
Responders vs. MSR (n = 4 vs. 5)	T0	BEND4	2.30243	2.51454	16.8499	4.0472e-05	0.00215708
Responders vs. MSR (n = 4 vs. 5)	T0	LINC01568	2.72079	2.17889	16.8364	4.07617e-05	0.00216773
Responders vs. MSR (n = 4 vs. 5)	T0	LOC101927257	2.95177	2.02847	16.8329	4.08379e-05	0.00216773
Responders vs. MSR (n = 4 vs. 5)	T0	TM4SF4	4.37385	1.43383	16.8253	4.10012e-05	0.00217198
Responders vs. MSR (n = 4 vs. 5)	T0	LOC100506747	1.92757	2.96702	16.8104	4.13251e-05	0.00218471
Responders vs. MSR (n = 4 vs. 5)	T0	LOC102724589	2.94327	2.02849	16.7939	4.1686e-05	0.00219934
Responders vs. MSR (n = 4 vs. 5)	T0	MIR4445	5.50169	1.14211	16.7786	4.20217e-05	0.00221258
Responders vs. MSR (n = 4 vs. 5)	T0	HAS2	2.47254	2.35289	16.7657	4.2309e-05	0.00222322
Responders vs. MSR (n = 4 vs. 5)	T0	LINC00708	2.62684	2.2361	16.7568	4.2509e-05	0.00222925
Responders vs. MSR (n = 4 vs. 5)	T0	PHOSPHO2-KLHL23	2.54042	2.2943	16.7455	4.27618e-05	0.0022371
Responders vs. MSR (n = 4 vs. 5)	T0	OXGR1	3.85251	1.61649	16.7424	4.28321e-05	0.0022371
Responders vs. MSR (n = 4 vs. 5)	T0	TSHZ2	1.95351	2.91784	16.7387	4.29158e-05	0.0022371
Responders vs. MSR (n = 4 vs. 5)	T0	PPEF1	2.12911	2.67604	16.712	4.3523e-05	0.00225585
Responders vs. MSR (n = 4 vs. 5)	T0	FSHB	4.34563	1.44037	16.7117	4.35301e-05	0.00225585
Responders vs. MSR (n = 4 vs. 5)	T0	MYH16	2.12448	2.69512	16.7105	4.35588e-05	0.00225585
Responders vs. MSR (n = 4 vs. 5)	T0	C16orf78	4.33295	1.4451	16.7078	4.3621e-05	0.00225585
Responders vs. MSR (n = 4 vs. 5)	T0	HCG24	3.83663	1.61563	16.6685	4.45322e-05	0.00229842
Responders vs. MSR (n = 4 vs. 5)	T0	FAM218A	1.88074	3.02308	16.6634	4.46539e-05	0.00230016
Responders vs. MSR (n = 4 vs. 5)	T0	LIM2	1.92155	2.96409	16.6557	4.48333e-05	0.00230219
Responders vs. MSR (n = 4 vs. 5)	T0	LOC400541	2.39643	2.41174	16.6542	4.48696e-05	0.00230219
Responders vs. MSR (n = 4 vs. 5)	T0	MIR599	2.9257	2.03037	16.5645	4.70422e-05	0.00240893
Responders vs. MSR (n = 4 vs. 5)	T0	HMGA1P7	2.94279	2.02025	16.5553	4.72721e-05	0.00241597
Responders vs. MSR (n = 4 vs. 5)	T0	TMEM217	3.49571	1.73841	16.5364	4.77453e-05	0.00243538
Responders vs. MSR (n = 4 vs. 5)	T0	NPTX2	3.83796	1.60326	16.5277	4.79649e-05	0.00244181
Responders vs. MSR (n = 4 vs. 5)	T0	RIDA	2.0936	2.71127	16.5216	4.81194e-05	0.00244225
Responders vs. MSR (n = 4 vs. 5)	T0	LOC100506207	4.3208	1.43331	16.5128	4.83418e-05	0.00244225
Responders vs. MSR (n = 4 vs. 5)	T0	LOC105372653	2.1485	2.64714	16.5117	4.83708e-05	0.00244225
Responders vs. MSR (n = 4 vs. 5)	T0	LOC102724927	2.39472	2.40043	16.5114	4.83797e-05	0.00244225
Responders vs. MSR (n = 4 vs. 5)	T0	TDRD1	2.1883	2.60002	16.5056	4.85262e-05	0.00244225
Responders vs. MSR (n = 4 vs. 5)	T0	PALM2	2.04615	2.7785	16.5053	4.85346e-05	0.00244225
Responders vs. MSR (n = 4 vs. 5)	T0	MIR4419B	4.31961	1.43201	16.4914	4.88914e-05	0.00245547
Responders vs. MSR (n = 4 vs. 5)	T0	LOC414300	2.45804	2.34751	16.4703	4.944e-05	0.00247826
Responders vs. MSR (n = 4 vs. 5)	T0	SLC39A14	2.69705	2.15977	16.4611	4.96796e-05	0.00248527
Responders vs. MSR (n = 4 vs. 5)	T0	LOC101928700	3.08582	1.93427	16.4576	4.977e-05	0.00248527
Responders vs. MSR (n = 4 vs. 5)	T0	SRGAP1	3.23607	1.84935	16.4121	5.09797e-05	0.00254043
Responders vs. MSR (n = 4 vs. 5)	T0	AMN	2.19406	2.58996	16.4047	5.11791e-05	0.00254043
Responders vs. MSR (n = 4 vs. 5)	T0	MIR5589	3.83063	1.58761	16.4003	5.1298e-05	0.00254043
Responders vs. MSR (n = 4 vs. 5)	T0	C4orf36	5.46316	1.11843	16.3981	5.13569e-05	0.00254043
Responders vs. MSR (n = 4 vs. 5)	T0	TMPRSS12	2.60549	2.22778	16.398	5.13612e-05	0.00254043
Responders vs. MSR (n = 4 vs. 5)	T0	DCDC2B	3.81125	1.59933	16.385	5.1715e-05	0.0025531
Responders vs. MSR (n = 4 vs. 5)	T0	PTGIR	1.9643	2.87689	16.3784	5.18951e-05	0.00255716
Responders vs. MSR (n = 4 vs. 5)	T0	LINC01104	3.80955	1.60221	16.3684	5.21684e-05	0.00256578
Responders vs. MSR (n = 4 vs. 5)	T0	MYOZ1	3.48718	1.72971	16.3602	5.2396e-05	0.00257213
Responders vs. MSR (n = 4 vs. 5)	T0	ASB17	5.43022	1.12554	16.3511	5.26476e-05	0.00257523
Responders vs. MSR (n = 4 vs. 5)	T0	ZNF503	1.73293	3.31768	16.3508	5.26564e-05	0.00257523
Responders vs. MSR (n = 4 vs. 5)	T0	VIT	3.49299	1.72252	16.3412	5.29233e-05	0.00258039
Responders vs. MSR (n = 4 vs. 5)	T0	TM4SF1-AS1	4.32286	1.41749	16.3382	5.30059e-05	0.00258039
Responders vs. MSR (n = 4 vs. 5)	T0	UPK1A	2.91896	2.0175	16.335	5.30971e-05	0.00258039
Responders vs. MSR (n = 4 vs. 5)	T0	MEG8	3.80199	1.6019	16.3255	5.33621e-05	0.00258039
Responders vs. MSR (n = 4 vs. 5)	T0	UMOD	3.47101	1.73295	16.3244	5.33944e-05	0.00258039
Responders vs. MSR (n = 4 vs. 5)	T0	LINC01618	2.52219	2.27853	16.3233	5.34254e-05	0.00258039
Responders vs. MSR (n = 4 vs. 5)	T0	MIR3908	4.31496	1.41923	16.3219	5.3464e-05	0.00258039
Responders vs. MSR (n = 4 vs. 5)	T0	LOC101926911	3.82648	1.58729	16.3188	5.35522e-05	0.00258039
Responders vs. MSR (n = 4 vs. 5)	T0	RNU6ATAC	3.4934	1.72147	16.3045	5.39574e-05	0.00259311
Responders vs. MSR (n = 4 vs. 5)	T0	SLC25A18	2.68839	2.16654	16.3009	5.40596e-05	0.00259311
Responders vs. MSR (n = 4 vs. 5)	T0	CEACAM5	2.38351	2.40056	16.2965	5.41848e-05	0.00259311
Responders vs. MSR (n = 4 vs. 5)	T0	CCDC36	2.69242	2.15521	16.2955	5.42134e-05	0.00259311
Responders vs. MSR (n = 4 vs. 5)	T0	LOC100505716	2.07202	2.70976	16.2867	5.44673e-05	0.00260049
Responders vs. MSR (n = 4 vs. 5)	T0	POP3	3.25874	1.82546	16.2828	5.45785e-05	0.00260104
Responders vs. MSR (n = 4 vs. 5)	T0	MIR610	2.44491	2.33575	16.2629	5.51563e-05	0.00262379
Responders vs. MSR (n = 4 vs. 5)	T0	LOC101929279	2.18332	2.58958	16.2549	5.53887e-05	0.00263006
Responders vs. MSR (n = 4 vs. 5)	T0	ANKRD31	3.07175	1.92104	16.2494	5.55508e-05	0.0026325
Responders vs. MSR (n = 4 vs. 5)	T0	MIR4462	3.25507	1.82311	16.2462	5.56441e-05	0.0026325
Responders vs. MSR (n = 4 vs. 5)	T0	MIR7843	4.31194	1.4135	16.2428	5.57425e-05	0.0026325
Responders vs. MSR (n = 4 vs. 5)	T0	IFI44L	-1.55152	4.88693	16.2371	5.59105e-05	0.00263359
Responders vs. MSR (n = 4 vs. 5)	T0	MIR4422	3.81048	1.59049	16.2352	5.59672e-05	0.00263359
Responders vs. MSR (n = 4 vs. 5)	T0	AKR7A2P1	2.37786	2.39877	16.2195	5.64344e-05	0.00265079
Responders vs. MSR (n = 4 vs. 5)	T0	LOC105371267	4.31173	1.41042	16.204	5.68965e-05	0.0026677
Responders vs. MSR (n = 4 vs. 5)	T0	G6PC	3.47667	1.71989	16.2005	5.7001e-05	0.00266781
Responders vs. MSR (n = 4 vs. 5)	T0	CEMIP	3.47034	1.72295	16.1938	5.72049e-05	0.00267256
Responders vs. MSR (n = 4 vs. 5)	T0	PCDH17	3.47378	1.72232	16.1793	5.76435e-05	0.00268825
Responders vs. MSR (n = 4 vs. 5)	T0	ENO3	2.10252	2.67382	16.1705	5.79115e-05	0.00269177
Responders vs. MSR (n = 4 vs. 5)	T0	LOC101929998	5.43512	1.1058	16.1701	5.79251e-05	0.00269177
Responders vs. MSR (n = 4 vs. 5)	T0	LINC01433	2.26656	2.49035	16.1456	5.86766e-05	0.0027193
Responders vs. MSR (n = 4 vs. 5)	T0	ERVV-1	3.79854	1.58962	16.1441	5.87258e-05	0.0027193
Responders vs. MSR (n = 4 vs. 5)	T0	TUBA3FP	1.62506	3.60608	16.1359	5.89787e-05	0.00272617
Responders vs. MSR (n = 4 vs. 5)	T0	ATP6V1B1-AS1	3.05981	1.92288	16.1173	5.95605e-05	0.0027482
Responders vs. MSR (n = 4 vs. 5)	T0	GLIS1	3.79043	1.5885	16.109	5.98221e-05	0.0027554
Responders vs. MSR (n = 4 vs. 5)	T0	DEFB136	2.00201	2.79197	16.0981	6.01694e-05	0.00276652
Responders vs. MSR (n = 4 vs. 5)	T0	MIR4417	5.41496	1.10509	16.0923	6.03528e-05	0.00276954
Responders vs. MSR (n = 4 vs. 5)	T0	NPPC	4.27888	1.41308	16.0861	6.05494e-05	0.00276954
Responders vs. MSR (n = 4 vs. 5)	T0	WNT3	4.29777	1.4056	16.086	6.05532e-05	0.00276954
Responders vs. MSR (n = 4 vs. 5)	T0	FGF10	5.41267	1.1046	16.0797	6.07545e-05	0.00277389
Responders vs. MSR (n = 4 vs. 5)	T0	TFR2	2.68483	2.14313	16.0653	6.12191e-05	0.00277619
Responders vs. MSR (n = 4 vs. 5)	T0	LDLR	2.17593	2.57998	16.0615	6.13412e-05	0.00277619
Responders vs. MSR (n = 4 vs. 5)	T0	KRT222	3.80569	1.57781	16.0607	6.13698e-05	0.00277619
Responders vs. MSR (n = 4 vs. 5)	T0	CELA3A	3.46638	1.71293	16.0591	6.14202e-05	0.00277619
Responders vs. MSR (n = 4 vs. 5)	T0	DLGAP4-AS1	2.68522	2.14484	16.0555	6.15386e-05	0.00277619
Responders vs. MSR (n = 4 vs. 5)	T0	C21orf62	2.50629	2.28037	16.055	6.15517e-05	0.00277619
Responders vs. MSR (n = 4 vs. 5)	T0	APOA4	3.79033	1.58386	16.0538	6.15908e-05	0.00277619
Responders vs. MSR (n = 4 vs. 5)	T0	NPIPB6	2.36857	2.3952	16.046	6.18457e-05	0.00277619
Responders vs. MSR (n = 4 vs. 5)	T0	LOC285593	3.22624	1.8275	16.0436	6.19263e-05	0.00277619
Responders vs. MSR (n = 4 vs. 5)	T0	SFTPB	2.37431	2.38393	16.0411	6.2008e-05	0.00277619
Responders vs. MSR (n = 4 vs. 5)	T0	PDILT	3.78875	1.58337	16.0403	6.2034e-05	0.00277619
Responders vs. MSR (n = 4 vs. 5)	T0	CLSPN	2.59468	2.19944	16.0384	6.20956e-05	0.00277619
Responders vs. MSR (n = 4 vs. 5)	T0	FRRS1L	2.36676	2.38581	16.0313	6.23271e-05	0.00277619
Responders vs. MSR (n = 4 vs. 5)	T0	LOC101927229	2.26853	2.47697	16.0313	6.23293e-05	0.00277619
Responders vs. MSR (n = 4 vs. 5)	T0	BBS1	2.02358	2.75461	16.0291	6.23994e-05	0.00277619
Responders vs. MSR (n = 4 vs. 5)	T0	FOXB1	3.77785	1.58243	16.0154	6.28542e-05	0.00279167
Responders vs. MSR (n = 4 vs. 5)	T0	MYOZ3	2.43593	2.32855	16.0073	6.31219e-05	0.00279527
Responders vs. MSR (n = 4 vs. 5)	T0	DZANK1	3.05633	1.91918	16.0051	6.31981e-05	0.00279527
Responders vs. MSR (n = 4 vs. 5)	T0	IQCF2	5.4122	1.09694	16.0015	6.33172e-05	0.00279527
Responders vs. MSR (n = 4 vs. 5)	T0	LOC102725191	5.42352	1.09291	16.0001	6.33634e-05	0.00279527
Responders vs. MSR (n = 4 vs. 5)	T0	ZSCAN2	1.89697	2.92864	15.9829	6.3943e-05	0.00281608
Responders vs. MSR (n = 4 vs. 5)	T0	HNF4A	3.46017	1.70869	15.9635	6.46013e-05	0.00283503
Responders vs. MSR (n = 4 vs. 5)	T0	TBC1D12	2.91168	1.98407	15.9591	6.47511e-05	0.00283503
Responders vs. MSR (n = 4 vs. 5)	T0	MAGEA10	4.2706	1.40503	15.9571	6.48188e-05	0.00283503
Responders vs. MSR (n = 4 vs. 5)	T0	CHST6	3.04384	1.91501	15.9563	6.48482e-05	0.00283503
Responders vs. MSR (n = 4 vs. 5)	T0	KCNMB1	2.68211	2.14078	15.9543	6.49161e-05	0.00283503
Responders vs. MSR (n = 4 vs. 5)	T0	TSACC	2.43464	2.32928	15.9482	6.51252e-05	0.00283703
Responders vs. MSR (n = 4 vs. 5)	T0	SNAR-A13	2.49725	2.27154	15.9449	6.52396e-05	0.00283703
Responders vs. MSR (n = 4 vs. 5)	T0	KLB	2.20846	2.52711	15.9435	6.52879e-05	0.00283703
Responders vs. MSR (n = 4 vs. 5)	T0	NMRK2	2.4287	2.33545	15.9321	6.5682e-05	0.00283954
Responders vs. MSR (n = 4 vs. 5)	T0	HSD17B6	3.22169	1.82301	15.9309	6.57233e-05	0.00283954
Responders vs. MSR (n = 4 vs. 5)	T0	LOC101929227	3.20984	1.82184	15.9301	6.57505e-05	0.00283954
Responders vs. MSR (n = 4 vs. 5)	T0	MRLN	4.27852	1.39456	15.9292	6.57803e-05	0.00283954
Responders vs. MSR (n = 4 vs. 5)	T0	LRRTM2	3.05116	1.90976	15.9128	6.63537e-05	0.00285956
Responders vs. MSR (n = 4 vs. 5)	T0	ADCY10	3.45788	1.70556	15.907	6.65583e-05	0.00286365
Responders vs. MSR (n = 4 vs. 5)	T0	LOC101927708	3.21795	1.82071	15.897	6.69095e-05	0.00287125
Responders vs. MSR (n = 4 vs. 5)	T0	LOC100506142	4.26516	1.40162	15.8931	6.70482e-05	0.00287125
Responders vs. MSR (n = 4 vs. 5)	T0	RNU11	2.50363	2.2645	15.8926	6.70648e-05	0.00287125
Responders vs. MSR (n = 4 vs. 5)	T0	SCAMP4	2.30329	2.44095	15.8794	6.75358e-05	0.00288669
Responders vs. MSR (n = 4 vs. 5)	T0	AADACL2-AS1	3.4573	1.70697	15.8673	6.79686e-05	0.00289817
Responders vs. MSR (n = 4 vs. 5)	T0	SNAR-G2	2.76758	2.07779	15.8657	6.80265e-05	0.00289817
Responders vs. MSR (n = 4 vs. 5)	T0	LOC101927877	3.03537	1.90767	15.8569	6.83449e-05	0.002907
Responders vs. MSR (n = 4 vs. 5)	T0	C12orf54	3.78525	1.56718	15.8327	6.92244e-05	0.00293962
Responders vs. MSR (n = 4 vs. 5)	T0	LINC00842	2.04524	2.70411	15.8239	6.95469e-05	0.00294852
Responders vs. MSR (n = 4 vs. 5)	T0	RPS17	-1.57429	6.10141	15.8183	6.9751e-05	0.00295091
Responders vs. MSR (n = 4 vs. 5)	T0	LOC644172	2.58195	2.20669	15.8148	6.98808e-05	0.00295091
Responders vs. MSR (n = 4 vs. 5)	T0	FRMD6-AS1	2.3596	2.36987	15.8131	6.99423e-05	0.00295091
Responders vs. MSR (n = 4 vs. 5)	T0	MIR4727	3.21829	1.81184	15.8063	7.01955e-05	0.00295527
Responders vs. MSR (n = 4 vs. 5)	T0	LOC102723640	2.77173	2.05882	15.8026	7.03326e-05	0.00295527
Responders vs. MSR (n = 4 vs. 5)	T0	LOC101927932	2.29714	2.4382	15.8012	7.03851e-05	0.00295527
Responders vs. MSR (n = 4 vs. 5)	T0	C19orf57	3.77824	1.56727	15.7976	7.05189e-05	0.00295613
Responders vs. MSR (n = 4 vs. 5)	T0	PKD1L2	3.44669	1.70813	15.79	7.08026e-05	0.00296327
Responders vs. MSR (n = 4 vs. 5)	T0	OR10J3	4.26248	1.38823	15.7861	7.09502e-05	0.0029647
Responders vs. MSR (n = 4 vs. 5)	T0	SLC35G3	2.57592	2.20379	15.7811	7.11372e-05	0.00296776
Responders vs. MSR (n = 4 vs. 5)	T0	TAT	4.26538	1.39231	15.7684	7.16171e-05	0.00298302
Responders vs. MSR (n = 4 vs. 5)	T0	PRR11	1.52259	4.08875	15.7446	7.2521e-05	0.00301586
Responders vs. MSR (n = 4 vs. 5)	T0	LINC00458	5.37867	1.08187	15.7353	7.28805e-05	0.00302125
Responders vs. MSR (n = 4 vs. 5)	T0	C2CD4A	2.35632	2.37091	15.7339	7.29343e-05	0.00302125
Responders vs. MSR (n = 4 vs. 5)	T0	LIMK1	1.93632	2.83846	15.7307	7.30585e-05	0.00302125
Responders vs. MSR (n = 4 vs. 5)	T0	PPIC	4.25379	1.39165	15.7292	7.31135e-05	0.00302125
Responders vs. MSR (n = 4 vs. 5)	T0	SMIM10	2.42343	2.31281	15.7172	7.35809e-05	0.00303132
Responders vs. MSR (n = 4 vs. 5)	T0	TTPA	3.43998	1.70279	15.717	7.35891e-05	0.00303132
Responders vs. MSR (n = 4 vs. 5)	T0	C10orf126	2.88012	1.99026	15.7024	7.41598e-05	0.00305001
Responders vs. MSR (n = 4 vs. 5)	T0	MIR1303	2.29926	2.42337	15.6853	7.4831e-05	0.0030708
Responders vs. MSR (n = 4 vs. 5)	T0	UBQLN4	2.28679	2.44118	15.6836	7.49005e-05	0.0030708
Responders vs. MSR (n = 4 vs. 5)	T0	LOC150051	2.56146	2.20188	15.6613	7.57872e-05	0.00310229
Responders vs. MSR (n = 4 vs. 5)	T0	LOC105379143	2.48261	2.2639	15.6497	7.62547e-05	0.00311654
Responders vs. MSR (n = 4 vs. 5)	T0	CABP7	3.02912	1.90477	15.6438	7.64918e-05	0.00312134
Responders vs. MSR (n = 4 vs. 5)	T0	EGF	2.41251	2.30839	15.6334	7.69122e-05	0.00312781
Responders vs. MSR (n = 4 vs. 5)	T0	GOLGA8M	2.23722	2.48232	15.6326	7.69445e-05	0.00312781
Responders vs. MSR (n = 4 vs. 5)	T0	C1orf195	3.43915	1.69722	15.6307	7.70215e-05	0.00312781
Responders vs. MSR (n = 4 vs. 5)	T0	DNAH3	2.64794	2.14007	15.6281	7.71292e-05	0.00312781
Responders vs. MSR (n = 4 vs. 5)	T0	CRISP1	5.38378	1.06842	15.6191	7.7498e-05	0.00313374
Responders vs. MSR (n = 4 vs. 5)	T0	SNAI1	2.56575	2.20427	15.6181	7.754e-05	0.00313374
Responders vs. MSR (n = 4 vs. 5)	T0	LINC01015	4.25718	1.3804	15.6157	7.76355e-05	0.00313374
Responders vs. MSR (n = 4 vs. 5)	T0	LOC101927131	2.8769	1.98661	15.6079	7.79556e-05	0.0031418
Responders vs. MSR (n = 4 vs. 5)	T0	ANO1-AS2	3.19302	1.80986	15.6029	7.81657e-05	0.00314542
Responders vs. MSR (n = 4 vs. 5)	T0	CYB5D1	3.21433	1.79265	15.5977	7.83784e-05	0.00314912
Responders vs. MSR (n = 4 vs. 5)	T0	F11	2.29225	2.41802	15.5835	7.89717e-05	0.00316809
Responders vs. MSR (n = 4 vs. 5)	T0	TMEM95	2.87828	1.98822	15.5783	7.91869e-05	0.00316832
Responders vs. MSR (n = 4 vs. 5)	T0	FAM83E	2.2394	2.47522	15.5775	7.922e-05	0.00316832
Responders vs. MSR (n = 4 vs. 5)	T0	CASC1	5.36568	1.06997	15.5742	7.93606e-05	0.00316909
Responders vs. MSR (n = 4 vs. 5)	T0	BPI	2.77384	2.0458	15.5662	7.96956e-05	0.0031776
Responders vs. MSR (n = 4 vs. 5)	T0	ROM1	1.94559	2.82407	15.5538	8.02193e-05	0.00319361
Responders vs. MSR (n = 4 vs. 5)	T0	PRSS37	3.74938	1.55812	15.5483	8.0456e-05	0.00319816
Responders vs. MSR (n = 4 vs. 5)	T0	ATE1-AS1	2.47903	2.25757	15.5446	8.06133e-05	0.00319954
Responders vs. MSR (n = 4 vs. 5)	T0	LOC100289650	4.24107	1.38173	15.5409	8.07711e-05	0.00320094
Responders vs. MSR (n = 4 vs. 5)	T0	FETUB	3.74699	1.55741	15.5287	8.12938e-05	0.00321677
Responders vs. MSR (n = 4 vs. 5)	T0	PCDHA9	4.24684	1.37559	15.5154	8.18647e-05	0.00323446
Responders vs. MSR (n = 4 vs. 5)	T0	XGY2	3.42798	1.68936	15.5115	8.20335e-05	0.00323591
Responders vs. MSR (n = 4 vs. 5)	T0	LINC01607	2.28954	2.42077	15.5089	8.21492e-05	0.00323591
Responders vs. MSR (n = 4 vs. 5)	T0	PIWIL2	2.23321	2.46828	15.4974	8.26497e-05	0.00325072
Responders vs. MSR (n = 4 vs. 5)	T0	CUL7	2.19308	2.51401	15.493	8.28429e-05	0.00325342
Responders vs. MSR (n = 4 vs. 5)	T0	LDB3	2.55523	2.19375	15.4799	8.34179e-05	0.0032649
Responders vs. MSR (n = 4 vs. 5)	T0	LINC01413	2.27768	2.42053	15.4786	8.34765e-05	0.0032649
Responders vs. MSR (n = 4 vs. 5)	T0	LINC01300	3.75874	1.54612	15.4778	8.35103e-05	0.0032649
Responders vs. MSR (n = 4 vs. 5)	T0	NT5C3B	2.14936	2.55656	15.4624	8.41929e-05	0.00328667
Responders vs. MSR (n = 4 vs. 5)	T0	PPP5D1	2.40355	2.31214	15.4522	8.46509e-05	0.00329962
Responders vs. MSR (n = 4 vs. 5)	T0	ATP6V1C2	3.7392	1.5499	15.4447	8.49845e-05	0.00330768
Responders vs. MSR (n = 4 vs. 5)	T0	BPIFA1	3.42632	1.68758	15.4264	8.58126e-05	0.00333494
Responders vs. MSR (n = 4 vs. 5)	T0	BAAT	5.3349	1.06476	15.4199	8.61095e-05	0.00334151
Responders vs. MSR (n = 4 vs. 5)	T0	LINC00365	3.73612	1.55396	15.4168	8.62487e-05	0.00334195
Responders vs. MSR (n = 4 vs. 5)	T0	CCL1	3.41241	1.68885	15.4068	8.67072e-05	0.00335473
Responders vs. MSR (n = 4 vs. 5)	T0	MIR4430	3.72965	1.55062	15.3993	8.70503e-05	0.00335637
Responders vs. MSR (n = 4 vs. 5)	T0	MGARP	2.73849	2.05662	15.3987	8.70797e-05	0.00335637
Responders vs. MSR (n = 4 vs. 5)	T0	CNBD2	2.74258	2.05641	15.3975	8.71349e-05	0.00335637
Responders vs. MSR (n = 4 vs. 5)	T0	PGPEP1L	2.86331	1.97975	15.3891	8.75226e-05	0.00336633
Responders vs. MSR (n = 4 vs. 5)	T0	LINC01593	4.21804	1.3751	15.3847	8.77273e-05	0.00336924
Responders vs. MSR (n = 4 vs. 5)	T0	C7orf69	3.73103	1.54107	15.3732	8.82617e-05	0.00338042
Responders vs. MSR (n = 4 vs. 5)	T0	LOC101929161	3.18975	1.79153	15.3729	8.82771e-05	0.00338042
Responders vs. MSR (n = 4 vs. 5)	T0	LOC101929431	1.90996	2.85004	15.3651	8.8644e-05	0.00338725
Responders vs. MSR (n = 4 vs. 5)	T0	XLOC_009911	2.7382	2.05205	15.36	8.88815e-05	0.00338725
Responders vs. MSR (n = 4 vs. 5)	T0	ZBED3	3.4069	1.69368	15.3571	8.90196e-05	0.00338725
Responders vs. MSR (n = 4 vs. 5)	T0	LOC101928985	3.73097	1.54468	15.3559	8.90736e-05	0.00338725
Responders vs. MSR (n = 4 vs. 5)	T0	LOC100508046	3.01421	1.88969	15.3553	8.91041e-05	0.00338725
Responders vs. MSR (n = 4 vs. 5)	T0	ADTRP	-4.28976	1.28053	15.3433	8.96686e-05	0.00340376
Responders vs. MSR (n = 4 vs. 5)	T0	GREM1	2.33248	2.35467	15.3229	9.06434e-05	0.00343577
Responders vs. MSR (n = 4 vs. 5)	T0	SHOX	3.73341	1.53938	15.3098	9.12727e-05	0.00345461
Responders vs. MSR (n = 4 vs. 5)	T0	ALPI	2.99921	1.89546	15.3026	9.16225e-05	0.00345929
Responders vs. MSR (n = 4 vs. 5)	T0	JAM2	3.00723	1.88777	15.3018	9.16614e-05	0.00345929
Responders vs. MSR (n = 4 vs. 5)	T0	CLDN3	2.27388	2.41563	15.2937	9.20556e-05	0.00346811
Responders vs. MSR (n = 4 vs. 5)	T0	MUC16	1.76272	3.07268	15.2872	9.23748e-05	0.00346811
Responders vs. MSR (n = 4 vs. 5)	T0	ZCWPW2	2.732	2.05437	15.2841	9.25238e-05	0.00346811
Responders vs. MSR (n = 4 vs. 5)	T0	LINC01276	3.72491	1.54559	15.2839	9.25341e-05	0.00346811
Responders vs. MSR (n = 4 vs. 5)	T0	MYLK3	3.41726	1.67317	15.2834	9.25592e-05	0.00346811
Responders vs. MSR (n = 4 vs. 5)	T0	NYX	3.73243	1.54219	15.2631	9.35598e-05	0.00349612
Responders vs. MSR (n = 4 vs. 5)	T0	LOC105372440	2.46273	2.25304	15.2628	9.35744e-05	0.00349612
Responders vs. MSR (n = 4 vs. 5)	T0	ANKFN1	5.33468	1.04866	15.2579	9.38193e-05	0.00350026
Responders vs. MSR (n = 4 vs. 5)	T0	ARGFXP2	2.32689	2.36612	15.2482	9.43026e-05	0.00351328
Responders vs. MSR (n = 4 vs. 5)	T0	UTS2	2.53669	2.18609	15.2352	9.49529e-05	0.0035233
Responders vs. MSR (n = 4 vs. 5)	T0	C9orf116	2.09032	2.59329	15.235	9.49598e-05	0.0035233
Responders vs. MSR (n = 4 vs. 5)	T0	LOC101927357	3.72068	1.53818	15.2305	9.51899e-05	0.0035233
Responders vs. MSR (n = 4 vs. 5)	T0	NFIC	1.59479	3.54147	15.2282	9.53052e-05	0.0035233
Responders vs. MSR (n = 4 vs. 5)	T0	TMEM74	3.40927	1.67595	15.2273	9.53473e-05	0.0035233
Responders vs. MSR (n = 4 vs. 5)	T0	LRP11	2.22768	2.4579	15.2261	9.54112e-05	0.0035233
Responders vs. MSR (n = 4 vs. 5)	T0	LOC105373044	3.004	1.88099	15.224	9.55159e-05	0.0035233
Responders vs. MSR (n = 4 vs. 5)	T0	MOGAT3	2.13009	2.55179	15.2184	9.57992e-05	0.00352856
Responders vs. MSR (n = 4 vs. 5)	T0	HIRA	1.723	3.15318	15.2137	9.60379e-05	0.00352856
Responders vs. MSR (n = 4 vs. 5)	T0	RFX4	2.27275	2.40693	15.2132	9.60639e-05	0.00352856
Responders vs. MSR (n = 4 vs. 5)	T0	THAP2	1.86352	2.89483	15.2052	9.64703e-05	0.0035362
Responders vs. MSR (n = 4 vs. 5)	T0	ADAMTS7P1	3.18824	1.77396	15.2015	9.66586e-05	0.0035362
Responders vs. MSR (n = 4 vs. 5)	T0	LINC00658	5.31641	1.04897	15.2012	9.66782e-05	0.0035362
Responders vs. MSR (n = 4 vs. 5)	T0	SRD5A3-AS1	3.173	1.78922	15.1925	9.71207e-05	0.00354733
Responders vs. MSR (n = 4 vs. 5)	T0	NANOG	3.17534	1.78545	15.19	9.7254e-05	0.00354733
Responders vs. MSR (n = 4 vs. 5)	T0	DLL3	2.33438	2.34114	15.1798	9.77773e-05	0.00356144
Responders vs. MSR (n = 4 vs. 5)	T0	DEFB129	4.22548	1.34826	15.1737	9.80922e-05	0.00356793
Responders vs. MSR (n = 4 vs. 5)	T0	LAMA3	5.3111	1.04653	15.1592	9.88526e-05	0.00358804
Responders vs. MSR (n = 4 vs. 5)	T0	REG3A	5.30799	1.04726	15.1579	9.89199e-05	0.00358804
Responders vs. MSR (n = 4 vs. 5)	T0	CPA4	2.53237	2.18416	15.1532	9.91663e-05	0.00359116
Responders vs. MSR (n = 4 vs. 5)	T0	CECR2	2.62045	2.11959	15.151	9.92807e-05	0.00359116
Responders vs. MSR (n = 4 vs. 5)	T0	LOC102723517	4.21417	1.35547	15.148	9.94409e-05	0.00359197
Responders vs. MSR (n = 4 vs. 5)	T0	LOC101929572	2.62436	2.11622	15.1285	0.000100473	0.00362423
Responders vs. MSR (n = 4 vs. 5)	T0	GPC4	4.20557	1.35643	15.1205	0.000100897	0.00363453
Responders vs. MSR (n = 4 vs. 5)	T0	PP2D1	3.00135	1.87573	15.1118	0.000101366	0.00364638
Responders vs. MSR (n = 4 vs. 5)	T0	SHCBP1L	5.31347	1.04021	15.1037	0.000101798	0.00365403
Responders vs. MSR (n = 4 vs. 5)	T0	LINC00687	3.16533	1.78195	15.1026	0.000101858	0.00365403
Responders vs. MSR (n = 4 vs. 5)	T0	LOC344967	2.4562	2.2349	15.0865	0.000102729	0.00367927
Responders vs. MSR (n = 4 vs. 5)	T0	IFNB1	4.20879	1.35195	15.0844	0.000102844	0.00367927
Responders vs. MSR (n = 4 vs. 5)	T0	LCE3E	5.29692	1.0423	15.072	0.000103526	0.00369861
Responders vs. MSR (n = 4 vs. 5)	T0	FAM183A	2.118	2.56056	15.0647	0.000103922	0.00370769
Responders vs. MSR (n = 4 vs. 5)	T0	LOC441204	4.19765	1.34891	15.0573	0.000104331	0.00371457
Responders vs. MSR (n = 4 vs. 5)	T0	ZNF311	2.21185	2.45967	15.0561	0.000104399	0.00371457
Responders vs. MSR (n = 4 vs. 5)	T0	LOC101928043	2.45438	2.23901	15.051	0.000104681	0.00371953
Responders vs. MSR (n = 4 vs. 5)	T0	HTRA4	2.53385	2.17113	15.0442	0.000105059	0.00372306
Responders vs. MSR (n = 4 vs. 5)	T0	SCHLAP1	2.72617	2.03662	15.0436	0.000105092	0.00372306
Responders vs. MSR (n = 4 vs. 5)	T0	LRRN4CL	2.20856	2.45775	15.0392	0.00010534	0.00372306
Responders vs. MSR (n = 4 vs. 5)	T0	ZNF114	1.97696	2.72586	15.0375	0.000105432	0.00372306
Responders vs. MSR (n = 4 vs. 5)	T0	KRBOX1-AS1	2.441	2.24984	15.0364	0.000105493	0.00372306
Responders vs. MSR (n = 4 vs. 5)	T0	PRSS54	3.38896	1.67403	15.0234	0.000106221	0.00374001
Responders vs. MSR (n = 4 vs. 5)	T0	ELANE	1.96049	2.74918	15.0227	0.00010626	0.00374001
Responders vs. MSR (n = 4 vs. 5)	T0	ZNF252P-AS1	2.85084	1.94454	15.0116	0.000106888	0.00375704
Responders vs. MSR (n = 4 vs. 5)	T0	LOC101929099	5.31072	1.03124	15.0053	0.000107248	0.00376464
Responders vs. MSR (n = 4 vs. 5)	T0	NR2E3	2.98139	1.86686	14.9952	0.00010782	0.00377963
Responders vs. MSR (n = 4 vs. 5)	T0	S100A12	-1.94194	9.25363	14.9919	0.000108008	0.00378116
Responders vs. MSR (n = 4 vs. 5)	T0	DAO	3.17381	1.76835	14.9849	0.000108411	0.00379017
Responders vs. MSR (n = 4 vs. 5)	T0	OR52A1	3.17134	1.76626	14.9824	0.000108556	0.00379019
Responders vs. MSR (n = 4 vs. 5)	T0	SUB1	-1.5029	4.40312	14.9699	0.00010928	0.00381035
Responders vs. MSR (n = 4 vs. 5)	T0	MIR3168	2.25958	2.39964	14.9618	0.00010975	0.00382164
Responders vs. MSR (n = 4 vs. 5)	T0	SEMA5A	3.38448	1.66958	14.9563	0.000110067	0.00382294
Responders vs. MSR (n = 4 vs. 5)	T0	TEAD3	2.46256	2.22195	14.9561	0.00011008	0.00382294
Responders vs. MSR (n = 4 vs. 5)	T0	SNX8	1.87181	2.85209	14.9426	0.00011087	0.00384525
Responders vs. MSR (n = 4 vs. 5)	T0	KRT80	3.39051	1.66237	14.9356	0.000111283	0.00385448
Responders vs. MSR (n = 4 vs. 5)	T0	ZNRF3-AS1	1.72201	3.12673	14.926	0.000111849	0.00386275
Responders vs. MSR (n = 4 vs. 5)	T0	LINC01356	2.15516	2.5031	14.9235	0.000112	0.00386275
Responders vs. MSR (n = 4 vs. 5)	T0	C3orf14	2.08524	2.57716	14.9235	0.000112	0.00386275
Responders vs. MSR (n = 4 vs. 5)	T0	ZBTB7C	4.19545	1.34202	14.9216	0.000112114	0.00386275
Responders vs. MSR (n = 4 vs. 5)	T0	LMBRD2	-3.7975	1.43363	14.9125	0.000112655	0.00387627
Responders vs. MSR (n = 4 vs. 5)	T0	SPRYD7	1.86696	2.87461	14.901	0.000113343	0.0038884
Responders vs. MSR (n = 4 vs. 5)	T0	NAT8	3.69902	1.5183	14.9002	0.000113389	0.0038884
Responders vs. MSR (n = 4 vs. 5)	T0	KLHDC9	2.71253	2.0324	14.8991	0.000113454	0.0038884
Responders vs. MSR (n = 4 vs. 5)	T0	VASH2	2.3084	2.34588	14.8714	0.000115137	0.00394091
Responders vs. MSR (n = 4 vs. 5)	T0	HID1-AS1	2.97083	1.86493	14.835	0.000117377	0.00401022
Responders vs. MSR (n = 4 vs. 5)	T0	OR2B3	2.83464	1.94848	14.8326	0.000117529	0.00401022
Responders vs. MSR (n = 4 vs. 5)	T0	ASPG	4.1826	1.33302	14.8297	0.00011771	0.00401022
Responders vs. MSR (n = 4 vs. 5)	T0	CDC25C	2.83072	1.95418	14.8273	0.000117859	0.00401022
Responders vs. MSR (n = 4 vs. 5)	T0	RNF139-AS1	2.97632	1.85824	14.8238	0.000118077	0.00401022
Responders vs. MSR (n = 4 vs. 5)	T0	RNF222	2.14894	2.49551	14.8237	0.000118083	0.00401022
Responders vs. MSR (n = 4 vs. 5)	T0	C21orf58	1.91511	2.78333	14.8175	0.000118469	0.00401546
Responders vs. MSR (n = 4 vs. 5)	T0	LOC100506319	2.19296	2.45643	14.8153	0.00011861	0.00401546
Responders vs. MSR (n = 4 vs. 5)	T0	LOC100132735	2.83866	1.94961	14.8125	0.000118787	0.00401546
Responders vs. MSR (n = 4 vs. 5)	T0	INHBA	2.42475	2.24342	14.8114	0.000118853	0.00401546
Responders vs. MSR (n = 4 vs. 5)	T0	MEIOC	2.19248	2.45803	14.7996	0.000119599	0.00403547
Responders vs. MSR (n = 4 vs. 5)	T0	AQP6	2.9727	1.86215	14.7958	0.000119844	0.00403851
Responders vs. MSR (n = 4 vs. 5)	T0	PGM5	2.04019	2.61635	14.7819	0.000120728	0.00406304
Responders vs. MSR (n = 4 vs. 5)	T0	FABP6	3.68779	1.51332	14.7785	0.000120947	0.00406518
Responders vs. MSR (n = 4 vs. 5)	T0	SLC17A5	1.69739	3.15061	14.775	0.000121169	0.00406679
Responders vs. MSR (n = 4 vs. 5)	T0	LINC00311	4.17388	1.33656	14.7729	0.000121306	0.00406679
Responders vs. MSR (n = 4 vs. 5)	T0	LOC105372682	3.14869	1.76146	14.7685	0.000121592	0.00407114
Responders vs. MSR (n = 4 vs. 5)	T0	LINC01521	1.99128	2.67228	14.7613	0.000122055	0.00408143
Responders vs. MSR (n = 4 vs. 5)	T0	SLC26A4	2.81339	1.95531	14.7564	0.000122371	0.00408674
Responders vs. MSR (n = 4 vs. 5)	T0	FOXRED2	1.96268	2.70841	14.7458	0.000123065	0.00409752
Responders vs. MSR (n = 4 vs. 5)	T0	TEX15	3.36191	1.66253	14.744	0.000123182	0.00409752
Responders vs. MSR (n = 4 vs. 5)	T0	NUP50-AS1	1.85872	2.85214	14.7435	0.000123216	0.00409752
Responders vs. MSR (n = 4 vs. 5)	T0	STC1	3.37572	1.6502	14.7418	0.000123321	0.00409752
Responders vs. MSR (n = 4 vs. 5)	T0	LOC105369781	2.30944	2.32016	14.7357	0.000123724	0.00410314
Responders vs. MSR (n = 4 vs. 5)	T0	STRIP2	2.71329	2.01708	14.7345	0.000123804	0.00410314
Responders vs. MSR (n = 4 vs. 5)	T0	NEU2	3.38409	1.64709	14.7296	0.000124122	0.00410844
Responders vs. MSR (n = 4 vs. 5)	T0	SIGLEC11	2.50888	2.16954	14.7094	0.000125461	0.00414753
Responders vs. MSR (n = 4 vs. 5)	T0	LOC101927924	2.18836	2.44709	14.6993	0.000126135	0.00416454
Responders vs. MSR (n = 4 vs. 5)	T0	IL5	4.17201	1.32953	14.6939	0.0001265	0.00416656
Responders vs. MSR (n = 4 vs. 5)	T0	FA2H	2.19199	2.44056	14.6936	0.000126516	0.00416656
Responders vs. MSR (n = 4 vs. 5)	T0	HNF1A-AS1	2.50377	2.16887	14.6879	0.000126902	0.00417403
Responders vs. MSR (n = 4 vs. 5)	T0	SNAR-E	2.24012	2.39407	14.6843	0.000127143	0.00417669
Responders vs. MSR (n = 4 vs. 5)	T0	LOC101929372	2.06211	2.57663	14.6625	0.000128622	0.00421996
Responders vs. MSR (n = 4 vs. 5)	T0	PNLIPRP1	5.23795	1.01819	14.6453	0.000129803	0.00424938
Responders vs. MSR (n = 4 vs. 5)	T0	RYR1	1.92613	2.75176	14.6447	0.000129844	0.00424938
Responders vs. MSR (n = 4 vs. 5)	T0	AGR3	4.18005	1.31919	14.6226	0.000131374	0.00429408
Responders vs. MSR (n = 4 vs. 5)	T0	ZNF470	2.10419	2.52168	14.6182	0.000131678	0.00429863
Responders vs. MSR (n = 4 vs. 5)	T0	SLC7A4	2.81308	1.95044	14.6131	0.000132037	0.00430498
Responders vs. MSR (n = 4 vs. 5)	T0	KIF3C	1.95384	2.69916	14.6053	0.000132583	0.00431736
Responders vs. MSR (n = 4 vs. 5)	T0	SHISA9	2.80777	1.95128	14.6012	0.000132874	0.00431986
Responders vs. MSR (n = 4 vs. 5)	T0	S100A2	2.96146	1.85628	14.5991	0.000133024	0.00431986
Responders vs. MSR (n = 4 vs. 5)	T0	CX3CL1	2.95542	1.85424	14.5955	0.000133279	0.00431986
Responders vs. MSR (n = 4 vs. 5)	T0	LINGO2	3.66627	1.51104	14.5949	0.000133321	0.00431986
Responders vs. MSR (n = 4 vs. 5)	T0	MPV17L	2.82075	1.93787	14.5898	0.000133679	0.0043261
Responders vs. MSR (n = 4 vs. 5)	T0	LOC100128770	2.18279	2.44291	14.586	0.000133953	0.00432959
Responders vs. MSR (n = 4 vs. 5)	T0	ERC2-IT1	2.95941	1.85436	14.5815	0.000134272	0.00433454
Responders vs. MSR (n = 4 vs. 5)	T0	KIR3DL2	2.50549	2.16109	14.5755	0.000134698	0.00434151
Responders vs. MSR (n = 4 vs. 5)	T0	CABP2	3.67927	1.49732	14.5735	0.000134841	0.00434151
Responders vs. MSR (n = 4 vs. 5)	T0	TPPP	2.29433	2.32908	14.5715	0.000134986	0.00434151
Responders vs. MSR (n = 4 vs. 5)	T0	ZNF556	2.50735	2.15836	14.5552	0.00013616	0.00437387
Responders vs. MSR (n = 4 vs. 5)	T0	EFNB2	4.14843	1.32028	14.543	0.000137038	0.00439512
Responders vs. MSR (n = 4 vs. 5)	T0	GABRB1	2.95081	1.85349	14.5414	0.000137158	0.00439512
Responders vs. MSR (n = 4 vs. 5)	T0	GPX2	3.34962	1.64952	14.5341	0.00013769	0.00440068
Responders vs. MSR (n = 4 vs. 5)	T0	FAM189A2	2.94549	1.86368	14.5325	0.000137808	0.00440068
Responders vs. MSR (n = 4 vs. 5)	T0	C10orf111	3.37445	1.63556	14.5321	0.000137837	0.00440068
Responders vs. MSR (n = 4 vs. 5)	T0	LOC400927	2.05769	2.56824	14.5261	0.000138278	0.0044077
Responders vs. MSR (n = 4 vs. 5)	T0	LOC101928845	2.50213	2.15469	14.5245	0.000138395	0.0044077
Responders vs. MSR (n = 4 vs. 5)	T0	UNC13A	2.68332	2.01902	14.518	0.000138872	0.00441752
Responders vs. MSR (n = 4 vs. 5)	T0	LOC100652999	2.14299	2.47983	14.5154	0.00013906	0.00441812
Responders vs. MSR (n = 4 vs. 5)	T0	MIR5583-1	2.23496	2.38491	14.5115	0.000139349	0.00442191
Responders vs. MSR (n = 4 vs. 5)	T0	SOWAHC	2.59329	2.0817	14.5066	0.000139718	0.0044281
Responders vs. MSR (n = 4 vs. 5)	T0	WNT2B	4.13551	1.32579	14.5043	0.000139883	0.0044281
Responders vs. MSR (n = 4 vs. 5)	T0	CXorf66	2.94878	1.8489	14.489	0.000141029	0.00445556
Responders vs. MSR (n = 4 vs. 5)	T0	MIR4314	2.80417	1.94099	14.4854	0.000141297	0.00445556
Responders vs. MSR (n = 4 vs. 5)	T0	NLN	1.79771	2.93138	14.4842	0.000141386	0.00445556
Responders vs. MSR (n = 4 vs. 5)	T0	PRAMEF19	2.95266	1.85519	14.4824	0.000141519	0.00445556
Responders vs. MSR (n = 4 vs. 5)	T0	RSAD2	-1.48677	4.05807	14.4813	0.000141603	0.00445556
Responders vs. MSR (n = 4 vs. 5)	T0	MYO1C	2.09355	2.52873	14.4769	0.000141932	0.00445903
Responders vs. MSR (n = 4 vs. 5)	T0	LOC100506679	2.49125	2.15718	14.4753	0.000142055	0.00445903
Responders vs. MSR (n = 4 vs. 5)	T0	IL12A	3.11732	1.75586	14.4668	0.000142701	0.00446867
Responders vs. MSR (n = 4 vs. 5)	T0	FABP5P3	2.50251	2.14814	14.4651	0.000142825	0.00446867
Responders vs. MSR (n = 4 vs. 5)	T0	CNGB1	1.75379	3.00036	14.4645	0.000142876	0.00446867
Responders vs. MSR (n = 4 vs. 5)	T0	ATF5	1.70028	3.10766	14.4595	0.000143254	0.00447515
Responders vs. MSR (n = 4 vs. 5)	T0	SMURF1	1.91857	2.73728	14.4373	0.000144948	0.00452267
Responders vs. MSR (n = 4 vs. 5)	T0	SLCO1B1	5.22887	0.998082	14.4179	0.000146451	0.0045641
Responders vs. MSR (n = 4 vs. 5)	T0	CHDH	2.23414	2.36967	14.4112	0.000146974	0.00457224
Responders vs. MSR (n = 4 vs. 5)	T0	SNCB	3.64313	1.5025	14.4101	0.000147062	0.00457224
Responders vs. MSR (n = 4 vs. 5)	T0	DPYSL5	2.58604	2.08268	14.3868	0.000148888	0.0046235
Responders vs. MSR (n = 4 vs. 5)	T0	LOC101928697	2.00492	2.62061	14.366	0.000150546	0.00466943
Responders vs. MSR (n = 4 vs. 5)	T0	HCN3	3.35212	1.6363	14.3631	0.000150777	0.00467105
Responders vs. MSR (n = 4 vs. 5)	T0	SHISA2	3.351	1.63485	14.3599	0.000151029	0.00467332
Responders vs. MSR (n = 4 vs. 5)	T0	TTYH1	2.4136	2.21766	14.3449	0.000152242	0.00470528
Responders vs. MSR (n = 4 vs. 5)	T0	KLK4	2.57246	2.08614	14.3406	0.000152587	0.00471035
Responders vs. MSR (n = 4 vs. 5)	T0	SMIM17	2.03785	2.57823	14.3356	0.000152995	0.00471737
Responders vs. MSR (n = 4 vs. 5)	T0	SEC1P	1.93727	2.70554	14.3238	0.000153959	0.00474149
Responders vs. MSR (n = 4 vs. 5)	T0	CT47B1	2.12164	2.48022	14.3171	0.000154501	0.00475139
Responders vs. MSR (n = 4 vs. 5)	T0	CELSR2	2.6896	1.99889	14.3154	0.000154644	0.00475139
Responders vs. MSR (n = 4 vs. 5)	T0	LOC101927048	4.14326	1.2987	14.3048	0.000155515	0.00476233
Responders vs. MSR (n = 4 vs. 5)	T0	SULT6B1	2.41013	2.21739	14.3025	0.00015571	0.00476233
Responders vs. MSR (n = 4 vs. 5)	T0	TNFRSF9	1.51442	3.62846	14.3022	0.00015573	0.00476233
Responders vs. MSR (n = 4 vs. 5)	T0	ASB9P1	2.5748	2.08062	14.3022	0.00015573	0.00476233
Responders vs. MSR (n = 4 vs. 5)	T0	GABRG3	5.21193	0.990555	14.2914	0.000156632	0.00477893
Responders vs. MSR (n = 4 vs. 5)	T0	ARSD	1.48279	3.83036	14.2901	0.000156739	0.00477893
Responders vs. MSR (n = 4 vs. 5)	T0	OMD	2.40592	2.208	14.2891	0.000156821	0.00477893
Responders vs. MSR (n = 4 vs. 5)	T0	CPXM2	2.21001	2.38447	14.2806	0.000157529	0.00479215
Responders vs. MSR (n = 4 vs. 5)	T0	MIR4424	2.79566	1.93008	14.2795	0.000157622	0.00479215
Responders vs. MSR (n = 4 vs. 5)	T0	LINC00299	2.93713	1.84618	14.2753	0.000157973	0.00479722
Responders vs. MSR (n = 4 vs. 5)	T0	LANCL1-AS1	5.19554	0.993206	14.2689	0.000158509	0.00480791
Responders vs. MSR (n = 4 vs. 5)	T0	RAET1G	5.1937	0.99144	14.2453	0.000160509	0.00485719
Responders vs. MSR (n = 4 vs. 5)	T0	NPSR1-AS1	3.34148	1.62949	14.2437	0.000160644	0.00485719
Responders vs. MSR (n = 4 vs. 5)	T0	LOC102723345	5.19326	0.991344	14.2432	0.000160691	0.00485719
Responders vs. MSR (n = 4 vs. 5)	T0	SLC38A4	2.78199	1.93319	14.2248	0.000162271	0.00489928
Responders vs. MSR (n = 4 vs. 5)	T0	ASIP	2.0826	2.51357	14.2219	0.000162522	0.00490118
Responders vs. MSR (n = 4 vs. 5)	T0	ATP6V1B1	2.40313	2.20776	14.2187	0.000162797	0.00490159
Responders vs. MSR (n = 4 vs. 5)	T0	MIR3141	2.93646	1.836	14.2174	0.000162911	0.00490159
Responders vs. MSR (n = 4 vs. 5)	T0	LOC554206	1.76732	2.94098	14.2139	0.000163215	0.00490509
Responders vs. MSR (n = 4 vs. 5)	T0	MIR1253	2.67477	2.0001	14.2093	0.000163613	0.0049114
Responders vs. MSR (n = 4 vs. 5)	T0	LOC442497	4.12917	1.29744	14.1943	0.000164922	0.00494501
Responders vs. MSR (n = 4 vs. 5)	T0	FILIP1	1.93704	2.68628	14.1883	0.000165448	0.00495509
Responders vs. MSR (n = 4 vs. 5)	T0	AADAT	5.20599	0.980511	14.1752	0.000166605	0.00498229
Responders vs. MSR (n = 4 vs. 5)	T0	MAOB	4.10507	1.3052	14.1737	0.000166738	0.00498229
Responders vs. MSR (n = 4 vs. 5)	T0	WDR87	2.48213	2.14069	14.1649	0.000167519	0.00499991
Responders vs. MSR (n = 4 vs. 5)	T0	DNAJC18	1.96323	2.64973	14.156	0.000168316	0.00501798
Responders vs. MSR (n = 4 vs. 5)	T0	MATN2	3.09579	1.7342	14.1513	0.000168732	0.00502464
Responders vs. MSR (n = 4 vs. 5)	T0	WISP2	2.79256	1.92465	14.147	0.000169116	0.00503033
Responders vs. MSR (n = 4 vs. 5)	T0	BRMS1L	2.67928	1.99051	14.1412	0.000169639	0.00503537
Responders vs. MSR (n = 4 vs. 5)	T0	BAIAP2L1	2.20956	2.37105	14.1409	0.000169671	0.00503537
Responders vs. MSR (n = 4 vs. 5)	T0	MIR4780	2.78911	1.91966	14.1339	0.000170303	0.0050484
Responders vs. MSR (n = 4 vs. 5)	T0	ZNF876P	4.12654	1.29241	14.1157	0.00017196	0.00508629
Responders vs. MSR (n = 4 vs. 5)	T0	ITPRIPL1	1.79832	2.88306	14.1155	0.000171971	0.00508629
Responders vs. MSR (n = 4 vs. 5)	T0	LOC157273	3.33132	1.62664	14.109	0.000172573	0.00509802
Responders vs. MSR (n = 4 vs. 5)	T0	PROCR	2.26922	2.31155	14.1065	0.000172803	0.00509802
Responders vs. MSR (n = 4 vs. 5)	T0	NEU4	5.19688	0.975877	14.1015	0.000173261	0.00509802
Responders vs. MSR (n = 4 vs. 5)	T0	TMC7	3.62812	1.48084	14.1011	0.000173295	0.00509802
Responders vs. MSR (n = 4 vs. 5)	T0	KRT27	2.92015	1.84021	14.1006	0.000173344	0.00509802
Responders vs. MSR (n = 4 vs. 5)	T0	SLC1A3	5.17161	0.982997	14.0968	0.000173691	0.00510101
Responders vs. MSR (n = 4 vs. 5)	T0	MSH5-SAPCD1	1.94151	2.65793	14.0952	0.000173836	0.00510101
Responders vs. MSR (n = 4 vs. 5)	T0	OR2B6	5.19446	0.975422	14.0902	0.000174308	0.00510911
Responders vs. MSR (n = 4 vs. 5)	T0	LIMA1	1.54729	3.47392	14.0775	0.000175484	0.0051367
Responders vs. MSR (n = 4 vs. 5)	T0	LOC101927058	4.11678	1.2865	14.0754	0.000175677	0.0051367
Responders vs. MSR (n = 4 vs. 5)	T0	LOC105371789	2.38793	2.21039	14.0737	0.000175839	0.0051367
Responders vs. MSR (n = 4 vs. 5)	T0	CXADRP3	5.16737	0.98077	14.0621	0.000176923	0.0051626
Responders vs. MSR (n = 4 vs. 5)	T0	LOC285484	5.17877	0.977047	14.0591	0.000177205	0.00516263
Responders vs. MSR (n = 4 vs. 5)	T0	SRD5A1P1	3.09796	1.73642	14.0566	0.000177449	0.00516263
Responders vs. MSR (n = 4 vs. 5)	T0	LOC105372419	2.20452	2.36661	14.0558	0.000177517	0.00516263
Responders vs. MSR (n = 4 vs. 5)	T0	PCDHB11	3.61648	1.48246	14.0481	0.000178249	0.00517814
Responders vs. MSR (n = 4 vs. 5)	T0	ACR	5.18777	0.97268	14.0433	0.000178702	0.00518553
Responders vs. MSR (n = 4 vs. 5)	T0	CAP2	2.26191	2.31597	14.0395	0.000179068	0.0051904
Responders vs. MSR (n = 4 vs. 5)	T0	LOC105376398	5.16128	0.979621	14.0337	0.000179614	0.00520044
Responders vs. MSR (n = 4 vs. 5)	T0	PROS1	2.07029	2.50748	14.0241	0.000180536	0.00522136
Responders vs. MSR (n = 4 vs. 5)	T0	TFAP2B	2.47586	2.13596	14.0167	0.000181248	0.00523614
Responders vs. MSR (n = 4 vs. 5)	T0	LINC01106	3.08926	1.73259	14.0133	0.000181578	0.00523989
Responders vs. MSR (n = 4 vs. 5)	T0	DUSP9	2.3256	2.25774	14.0084	0.000182053	0.00524779
Responders vs. MSR (n = 4 vs. 5)	T0	GUCA1B	2.78533	1.91214	14.0039	0.000182483	0.00525439
Responders vs. MSR (n = 4 vs. 5)	T0	CAPN14	3.3103	1.62929	14.0005	0.000182814	0.00525813
Responders vs. MSR (n = 4 vs. 5)	T0	IGDCC3	2.65331	2.00129	13.9955	0.000183308	0.00526653
Responders vs. MSR (n = 4 vs. 5)	T0	KRT79	3.09281	1.73329	13.9871	0.000184129	0.0052843
Responders vs. MSR (n = 4 vs. 5)	T0	CFAP57	2.65436	1.99529	13.9735	0.000185466	0.00531683
Responders vs. MSR (n = 4 vs. 5)	T0	COL26A1	5.15973	0.972032	13.9556	0.000187236	0.00535263
Responders vs. MSR (n = 4 vs. 5)	T0	ZFHX4-AS1	3.61449	1.47324	13.9549	0.000187305	0.00535263
Responders vs. MSR (n = 4 vs. 5)	T0	C2orf83	3.60186	1.47834	13.9547	0.00018733	0.00535263
Responders vs. MSR (n = 4 vs. 5)	T0	NDUFB2-AS1	2.26407	2.29532	13.9498	0.000187811	0.00536051
Responders vs. MSR (n = 4 vs. 5)	T0	MOCOS	2.55712	2.06144	13.9439	0.000188409	0.00537164
Responders vs. MSR (n = 4 vs. 5)	T0	ZNF70	3.08522	1.73112	13.9405	0.000188749	0.00537164
Responders vs. MSR (n = 4 vs. 5)	T0	PRKAR2A-AS1	2.55038	2.06672	13.9398	0.000188818	0.00537164
Responders vs. MSR (n = 4 vs. 5)	T0	ZWILCH	2.15133	2.41873	13.9367	0.000189132	0.00537471
Responders vs. MSR (n = 4 vs. 5)	T0	LOC105369980	2.39164	2.19763	13.9253	0.00019028	0.00540148
Responders vs. MSR (n = 4 vs. 5)	T0	CST11	2.45655	2.13572	13.9204	0.000190771	0.00540427
Responders vs. MSR (n = 4 vs. 5)	T0	FBF1	2.10648	2.46911	13.9202	0.000190793	0.00540427
Responders vs. MSR (n = 4 vs. 5)	T0	OR2A20P	2.77403	1.91491	13.9179	0.000191033	0.00540521
Responders vs. MSR (n = 4 vs. 5)	T0	LINC01122	2.53715	2.07315	13.9057	0.000192269	0.00543429
Responders vs. MSR (n = 4 vs. 5)	T0	MIR3202-2	1.94097	2.65145	13.8998	0.000192881	0.0054457
Responders vs. MSR (n = 4 vs. 5)	T0	PRLH	5.15111	0.967514	13.8856	0.000194338	0.005475
Responders vs. MSR (n = 4 vs. 5)	T0	HOXB1	5.15111	0.967514	13.8856	0.000194338	0.005475
Responders vs. MSR (n = 4 vs. 5)	T0	KCNQ1OT1	1.39606	4.54312	13.8737	0.000195579	0.00550197
Responders vs. MSR (n = 4 vs. 5)	T0	ANKDD1B	2.76995	1.91515	13.8712	0.000195838	0.00550197
Responders vs. MSR (n = 4 vs. 5)	T0	SLC8A3	3.29066	1.62307	13.8703	0.000195927	0.00550197
Responders vs. MSR (n = 4 vs. 5)	T0	CASP3	-1.60991	3.35631	13.8456	0.000198523	0.00556887
Responders vs. MSR (n = 4 vs. 5)	T0	POU3F2	5.1346	0.967508	13.8367	0.000199463	0.00558924
Responders vs. MSR (n = 4 vs. 5)	T0	CELSR3-AS1	2.09635	2.46196	13.8324	0.00019992	0.00559343
Responders vs. MSR (n = 4 vs. 5)	T0	CCDC177	4.09653	1.26852	13.8313	0.000200041	0.00559343
Responders vs. MSR (n = 4 vs. 5)	T0	PARK2	2.19142	2.36872	13.8217	0.000201058	0.00561586
Responders vs. MSR (n = 4 vs. 5)	T0	CLEC19A	3.58201	1.46869	13.8152	0.000201759	0.00562941
Responders vs. MSR (n = 4 vs. 5)	T0	KCTD21-AS1	3.3263	1.59332	13.8095	0.000202368	0.00564038
Responders vs. MSR (n = 4 vs. 5)	T0	CYP4F24P	5.15284	0.958837	13.8051	0.000202847	0.0056477
Responders vs. MSR (n = 4 vs. 5)	T0	MARVELD3	2.13756	2.40849	13.8007	0.000203321	0.00565487
Responders vs. MSR (n = 4 vs. 5)	T0	SHBG	2.45512	2.1262	13.7968	0.000203747	0.0056607
Responders vs. MSR (n = 4 vs. 5)	T0	LOC643339	2.14082	2.40658	13.7893	0.000204562	0.0056773
Responders vs. MSR (n = 4 vs. 5)	T0	KIAA0408	1.87744	2.72285	13.7844	0.000205094	0.00568388
Responders vs. MSR (n = 4 vs. 5)	T0	MTNR1B	3.29609	1.60941	13.7831	0.000205234	0.00568388
Responders vs. MSR (n = 4 vs. 5)	T0	FMOD	2.90344	1.8169	13.776	0.000206014	0.00569012
Responders vs. MSR (n = 4 vs. 5)	T0	PDCD10	-1.43111	4.39001	13.7744	0.000206184	0.00569012
Responders vs. MSR (n = 4 vs. 5)	T0	AP1M2	2.64657	1.9798	13.7715	0.000206501	0.00569012
Responders vs. MSR (n = 4 vs. 5)	T0	FSD2	2.31216	2.25233	13.7696	0.000206712	0.00569012
Responders vs. MSR (n = 4 vs. 5)	T0	ITGB6	4.07148	1.27338	13.7656	0.000207158	0.00569012
Responders vs. MSR (n = 4 vs. 5)	T0	CYS1	5.16039	0.952412	13.7638	0.000207355	0.00569012
Responders vs. MSR (n = 4 vs. 5)	T0	NPHP1	3.58807	1.46645	13.7627	0.000207475	0.00569012
Responders vs. MSR (n = 4 vs. 5)	T0	MAP6	5.15993	0.952314	13.7616	0.000207594	0.00569012
Responders vs. MSR (n = 4 vs. 5)	T0	FANK1-AS1	2.24378	2.31383	13.7613	0.000207626	0.00569012
Responders vs. MSR (n = 4 vs. 5)	T0	ZNF793-AS1	2.54577	2.05344	13.7606	0.000207706	0.00569012
Responders vs. MSR (n = 4 vs. 5)	T0	P4HA2-AS1	2.64857	1.98309	13.7593	0.000207856	0.00569012
Responders vs. MSR (n = 4 vs. 5)	T0	LOC100506286	3.29193	1.61379	13.7561	0.000208202	0.00569363
Responders vs. MSR (n = 4 vs. 5)	T0	TUFT1	2.76213	1.90978	13.7508	0.000208789	0.00570368
Responders vs. MSR (n = 4 vs. 5)	T0	WDR97	2.38176	2.18176	13.7488	0.000209013	0.00570384
Responders vs. MSR (n = 4 vs. 5)	T0	SLC25A3P1	5.14214	0.955394	13.741	0.000209882	0.00572158
Responders vs. MSR (n = 4 vs. 5)	T0	MRO	5.12849	0.958983	13.7373	0.000210304	0.00572712
Responders vs. MSR (n = 4 vs. 5)	T0	DEFA4	1.65664	3.1568	13.7262	0.000211541	0.00575287
Responders vs. MSR (n = 4 vs. 5)	T0	LOC100128494	3.59746	1.45925	13.7249	0.00021169	0.00575287
Responders vs. MSR (n = 4 vs. 5)	T0	ACMSD	3.58963	1.45718	13.7193	0.000212328	0.00576419
Responders vs. MSR (n = 4 vs. 5)	T0	HS6ST2	2.37944	2.17851	13.713	0.000213036	0.00577742
Responders vs. MSR (n = 4 vs. 5)	T0	MIR4529	2.37465	2.18967	13.7025	0.000214229	0.00580373
Responders vs. MSR (n = 4 vs. 5)	T0	LRRD1	3.07293	1.71564	13.6977	0.00021478	0.00581263
Responders vs. MSR (n = 4 vs. 5)	T0	LAMP3	2.05591	2.48509	13.694	0.000215202	0.00581295
Responders vs. MSR (n = 4 vs. 5)	T0	GRM4	5.1222	0.95637	13.6937	0.000215237	0.00581295
Responders vs. MSR (n = 4 vs. 5)	T0	LOC101060542	2.18459	2.36064	13.6916	0.000215475	0.00581299
Responders vs. MSR (n = 4 vs. 5)	T0	KRT34	4.07736	1.26738	13.689	0.00021578	0.00581299
Responders vs. MSR (n = 4 vs. 5)	T0	HTT-AS	2.63915	1.98265	13.6879	0.000215906	0.00581299
Responders vs. MSR (n = 4 vs. 5)	T0	LOC100506127	1.67975	3.02692	13.6851	0.000216223	0.00581437
Responders vs. MSR (n = 4 vs. 5)	T0	HIST1H2AA	3.05849	1.7248	13.6824	0.000216539	0.00581437
Responders vs. MSR (n = 4 vs. 5)	T0	LOC102724580	3.28134	1.61013	13.6816	0.000216625	0.00581437
Responders vs. MSR (n = 4 vs. 5)	T0	ZNF341	1.82681	2.7899	13.6776	0.000217092	0.00582091
Responders vs. MSR (n = 4 vs. 5)	T0	IFNA14	5.14262	0.947685	13.6678	0.000218226	0.00584534
Responders vs. MSR (n = 4 vs. 5)	T0	FUT3	3.05731	1.71626	13.6654	0.000218507	0.00584687
Responders vs. MSR (n = 4 vs. 5)	T0	B3GNT4	2.08921	2.45312	13.6616	0.000218952	0.00585276
Responders vs. MSR (n = 4 vs. 5)	T0	IL18	2.25104	2.28944	13.659	0.000219249	0.00585471
Responders vs. MSR (n = 4 vs. 5)	T0	C19orf81	3.28768	1.60498	13.6554	0.000219672	0.00586001
Responders vs. MSR (n = 4 vs. 5)	T0	SSX1	3.58265	1.45864	13.6535	0.000219897	0.00586004
Responders vs. MSR (n = 4 vs. 5)	T0	41153	2.30059	2.2452	13.6507	0.000220226	0.00586118
Responders vs. MSR (n = 4 vs. 5)	T0	OR13D1	3.28903	1.59913	13.6491	0.000220406	0.00586118
Responders vs. MSR (n = 4 vs. 5)	T0	OR4D11	2.37503	2.17659	13.6474	0.000220613	0.00586118
Responders vs. MSR (n = 4 vs. 5)	T0	IL1RAPL1	5.13864	0.945449	13.6341	0.000222181	0.00589683
Responders vs. MSR (n = 4 vs. 5)	T0	ZBTB20-AS1	4.05256	1.26986	13.6168	0.000224241	0.00594415
Responders vs. MSR (n = 4 vs. 5)	T0	LOH12CR2	2.63651	1.97483	13.6144	0.000224522	0.00594415
Responders vs. MSR (n = 4 vs. 5)	T0	IL17RD	2.62056	1.98887	13.6104	0.000225	0.00594415
Responders vs. MSR (n = 4 vs. 5)	T0	HTR3B	1.53134	3.42564	13.6067	0.000225444	0.00594415
Responders vs. MSR (n = 4 vs. 5)	T0	RASSF8-AS1	2.44051	2.12687	13.6066	0.000225457	0.00594415
Responders vs. MSR (n = 4 vs. 5)	T0	SERPINA4	5.12257	0.947351	13.6065	0.000225474	0.00594415
Responders vs. MSR (n = 4 vs. 5)	T0	EFCAB6	4.05823	1.26645	13.6058	0.000225557	0.00594415
Responders vs. MSR (n = 4 vs. 5)	T0	KLK8	2.17732	2.3581	13.6037	0.00022581	0.00594482
Responders vs. MSR (n = 4 vs. 5)	T0	TSR1	1.59911	3.21022	13.5953	0.000226812	0.00596518
Responders vs. MSR (n = 4 vs. 5)	T0	ZNF562	1.482	3.60699	13.5911	0.00022733	0.00597279
Responders vs. MSR (n = 4 vs. 5)	T0	PLA2G2E	3.57525	1.45562	13.5881	0.000227687	0.00597615
Responders vs. MSR (n = 4 vs. 5)	T0	LOC101928118	3.58131	1.45281	13.5842	0.000228162	0.0059826
Responders vs. MSR (n = 4 vs. 5)	T0	LOC100996415	3.28162	1.59732	13.5794	0.000228746	0.00599105
Responders vs. MSR (n = 4 vs. 5)	T0	VN1R1	2.24021	2.28671	13.5778	0.000228943	0.00599105
Responders vs. MSR (n = 4 vs. 5)	T0	GHDC	1.70595	2.97285	13.5719	0.000229662	0.00600387
Responders vs. MSR (n = 4 vs. 5)	T0	CDCA2	5.12639	0.941685	13.5633	0.000230714	0.0060137
Responders vs. MSR (n = 4 vs. 5)	T0	LARP6	2.43705	2.12642	13.5633	0.000230719	0.0060137
Responders vs. MSR (n = 4 vs. 5)	T0	MISP3	2.08999	2.44123	13.5614	0.000230957	0.0060137
Responders vs. MSR (n = 4 vs. 5)	T0	LINC00102	4.05509	1.25896	13.5597	0.000231162	0.0060137
Responders vs. MSR (n = 4 vs. 5)	T0	CATSPER2P1	2.52671	2.05292	13.5595	0.00023119	0.0060137
Responders vs. MSR (n = 4 vs. 5)	T0	INE2	2.51822	2.05858	13.5537	0.000231899	0.00601798
Responders vs. MSR (n = 4 vs. 5)	T0	STAU2-AS1	2.29226	2.24776	13.5524	0.000232056	0.00601798
Responders vs. MSR (n = 4 vs. 5)	T0	LOC101928567	1.81497	2.79551	13.5498	0.000232381	0.00601798
Responders vs. MSR (n = 4 vs. 5)	T0	CPN1	2.6284	1.97972	13.5497	0.000232401	0.00601798
Responders vs. MSR (n = 4 vs. 5)	T0	LIN28B-AS1	3.27683	1.6	13.5488	0.000232507	0.00601798
Responders vs. MSR (n = 4 vs. 5)	T0	PTPRM	5.13635	0.9354	13.5298	0.000234876	0.00606014
Responders vs. MSR (n = 4 vs. 5)	T0	LOC100288748	1.82597	2.76593	13.5294	0.000234926	0.00606014
Responders vs. MSR (n = 4 vs. 5)	T0	SYCE2	2.75527	1.89068	13.5283	0.000235061	0.00606014
Responders vs. MSR (n = 4 vs. 5)	T0	WFDC8	2.73839	1.90462	13.5283	0.000235064	0.00606014
Responders vs. MSR (n = 4 vs. 5)	T0	LOC101929147	1.90124	2.6654	13.5102	0.000237333	0.00611261
Responders vs. MSR (n = 4 vs. 5)	T0	CXCL11	2.74246	1.8941	13.5072	0.000237724	0.00611664
Responders vs. MSR (n = 4 vs. 5)	T0	SPAG17	3.57871	1.44651	13.5047	0.000238031	0.00611852
Responders vs. MSR (n = 4 vs. 5)	T0	C8orf49	3.05454	1.70099	13.4916	0.000239701	0.00615539
Responders vs. MSR (n = 4 vs. 5)	T0	LINC01273	3.05425	1.70654	13.4822	0.000240909	0.00617896
Responders vs. MSR (n = 4 vs. 5)	T0	RNFT2	1.99423	2.54062	13.4808	0.000241092	0.00617896
Responders vs. MSR (n = 4 vs. 5)	T0	MPPED2	2.36248	2.17649	13.4727	0.000242127	0.00619941
Responders vs. MSR (n = 4 vs. 5)	T0	EME1	4.04165	1.25791	13.4571	0.000244148	0.00624503
Responders vs. MSR (n = 4 vs. 5)	T0	FXYD4	3.06965	1.69715	13.4551	0.00024441	0.00624562
Responders vs. MSR (n = 4 vs. 5)	T0	PLCD4	2.62197	1.973	13.4494	0.000245151	0.00624876
Responders vs. MSR (n = 4 vs. 5)	T0	MAP1LC3C	2.35484	2.18103	13.4488	0.00024523	0.00624876
Responders vs. MSR (n = 4 vs. 5)	T0	DPRX	2.02915	2.50286	13.4483	0.000245296	0.00624876
Responders vs. MSR (n = 4 vs. 5)	T0	NKAIN3	5.11074	0.934365	13.4468	0.000245491	0.00624876
Responders vs. MSR (n = 4 vs. 5)	T0	LOC102724579	2.28799	2.2383	13.4411	0.000246242	0.00626128
Responders vs. MSR (n = 4 vs. 5)	T0	SNRPE	-1.64359	3.18136	13.4385	0.000246585	0.00626128
Responders vs. MSR (n = 4 vs. 5)	T0	ALPP	5.10785	0.933829	13.434	0.000247178	0.00626128
Responders vs. MSR (n = 4 vs. 5)	T0	ACTG1P17	1.6277	3.10707	13.4323	0.000247394	0.00626128
Responders vs. MSR (n = 4 vs. 5)	T0	UCMA	3.04563	1.70964	13.4307	0.000247606	0.00626128
Responders vs. MSR (n = 4 vs. 5)	T0	PTGS1	-1.87424	2.72549	13.4307	0.000247615	0.00626128
Responders vs. MSR (n = 4 vs. 5)	T0	ANO4	4.03723	1.25683	13.4303	0.000247661	0.00626128
Responders vs. MSR (n = 4 vs. 5)	T0	IL17B	3.26233	1.59771	13.4204	0.000248971	0.00628787
Responders vs. MSR (n = 4 vs. 5)	T0	LINC00836	3.56307	1.44487	13.4187	0.000249194	0.00628787
Responders vs. MSR (n = 4 vs. 5)	T0	ENPP7P13	2.87169	1.81011	13.4152	0.000249665	0.00629115
Responders vs. MSR (n = 4 vs. 5)	T0	TMEM108-AS1	2.87393	1.80277	13.4133	0.000249915	0.00629115
Responders vs. MSR (n = 4 vs. 5)	T0	CYP51A1-AS1	5.0925	0.935965	13.4114	0.000250174	0.00629115
Responders vs. MSR (n = 4 vs. 5)	T0	CRISP2	5.12008	0.927868	13.4094	0.000250439	0.00629115
Responders vs. MSR (n = 4 vs. 5)	T0	ADRA1B	2.8648	1.80787	13.408	0.000250625	0.00629115
Responders vs. MSR (n = 4 vs. 5)	T0	FLRT1	4.04109	1.25284	13.4067	0.000250792	0.00629115
Responders vs. MSR (n = 4 vs. 5)	T0	PRRT2	5.11915	0.927673	13.4051	0.00025101	0.00629115
Responders vs. MSR (n = 4 vs. 5)	T0	PDLIM3	4.03376	1.25487	13.3976	0.000252013	0.00631023
Responders vs. MSR (n = 4 vs. 5)	T0	DGKB	2.21917	2.2956	13.3853	0.000253672	0.00634568
Responders vs. MSR (n = 4 vs. 5)	T0	MAST4-AS1	3.04256	1.70721	13.3824	0.000254073	0.00634866
Responders vs. MSR (n = 4 vs. 5)	T0	GABRA1	3.04586	1.7003	13.3809	0.000254277	0.00634866
Responders vs. MSR (n = 4 vs. 5)	T0	ITIH2	2.88832	1.79221	13.3694	0.00025584	0.00638159
Responders vs. MSR (n = 4 vs. 5)	T0	PALD1	2.41675	2.12152	13.3648	0.000256465	0.00639107
Responders vs. MSR (n = 4 vs. 5)	T0	LOC644189	4.0558	1.23715	13.3599	0.000257133	0.0064016
Responders vs. MSR (n = 4 vs. 5)	T0	CALB1	2.23046	2.2839	13.3571	0.000257513	0.00640496
Responders vs. MSR (n = 4 vs. 5)	T0	KDELC2	2.51377	2.03197	13.3483	0.000258728	0.00642777
Responders vs. MSR (n = 4 vs. 5)	T0	NCS1	2.87399	1.79565	13.3469	0.000258922	0.00642777
Responders vs. MSR (n = 4 vs. 5)	T0	DKFZp434L192	4.02892	1.25144	13.3447	0.000259221	0.00642846
Responders vs. MSR (n = 4 vs. 5)	T0	IP6K3	3.25711	1.5914	13.3431	0.000259442	0.00642846
Responders vs. MSR (n = 4 vs. 5)	T0	LY6E	-1.40247	5.25433	13.3408	0.000259769	0.00643046
Responders vs. MSR (n = 4 vs. 5)	T0	ATCAY	2.51997	2.03541	13.334	0.000260715	0.00644775
Responders vs. MSR (n = 4 vs. 5)	T0	MIR920	2.87497	1.79466	13.3236	0.000262159	0.00647733
Responders vs. MSR (n = 4 vs. 5)	T0	CFAP206	5.09111	0.9263	13.3134	0.000263585	0.00650642
Responders vs. MSR (n = 4 vs. 5)	T0	MIR4309	4.02229	1.24983	13.3049	0.000264786	0.00652797
Responders vs. MSR (n = 4 vs. 5)	T0	MIR1254-2	2.4296	2.09709	13.3014	0.000265283	0.00652797
Responders vs. MSR (n = 4 vs. 5)	T0	RERG-AS1	5.10233	0.921632	13.2994	0.000265558	0.00652797
Responders vs. MSR (n = 4 vs. 5)	T0	PGR	3.54662	1.43549	13.2991	0.000265613	0.00652797
Responders vs. MSR (n = 4 vs. 5)	T0	LOC102724153	3.03615	1.70036	13.2972	0.00026587	0.00652797
Responders vs. MSR (n = 4 vs. 5)	T0	LOC100506178	5.07329	0.929555	13.2966	0.000265958	0.00652797
Responders vs. MSR (n = 4 vs. 5)	T0	TMEM178A	2.86603	1.80035	13.2908	0.00026678	0.00653827
Responders vs. MSR (n = 4 vs. 5)	T0	LINC00678	5.08579	0.925334	13.2901	0.000266878	0.00653827
Responders vs. MSR (n = 4 vs. 5)	T0	ZNF843	2.87309	1.79559	13.2777	0.000268656	0.00657078
Responders vs. MSR (n = 4 vs. 5)	T0	USP29	2.27129	2.23265	13.2773	0.000268708	0.00657078
Responders vs. MSR (n = 4 vs. 5)	T0	HIPK1-AS1	1.88906	2.65565	13.2749	0.000269057	0.00657316
Responders vs. MSR (n = 4 vs. 5)	T0	SERPINE1	2.06579	2.43691	13.2699	0.000269777	0.00657977
Responders vs. MSR (n = 4 vs. 5)	T0	LOC101927503	3.25589	1.58	13.2677	0.000270096	0.00657977
Responders vs. MSR (n = 4 vs. 5)	T0	RIMKLA	3.25956	1.57689	13.2661	0.000270325	0.00657977
Responders vs. MSR (n = 4 vs. 5)	T0	LOC101928174	2.7298	1.88818	13.266	0.000270336	0.00657977
Responders vs. MSR (n = 4 vs. 5)	T0	LOC101928661	2.86031	1.79932	13.2598	0.000271235	0.00659108
Responders vs. MSR (n = 4 vs. 5)	T0	STMN2	2.41277	2.11146	13.2593	0.000271305	0.00659108
Responders vs. MSR (n = 4 vs. 5)	T0	ANXA10	2.86218	1.79373	13.2516	0.000272423	0.00661208
Responders vs. MSR (n = 4 vs. 5)	T0	LOC101928020	1.68351	2.96439	13.2481	0.000272926	0.00661813
Responders vs. MSR (n = 4 vs. 5)	T0	FST	4.01935	1.24302	13.2283	0.000275836	0.00668249
Responders vs. MSR (n = 4 vs. 5)	T0	COL24A1	2.60562	1.96845	13.2211	0.00027689	0.00670153
Responders vs. MSR (n = 4 vs. 5)	T0	TOMM5	-1.43358	3.97804	13.2195	0.000277135	0.00670153
Responders vs. MSR (n = 4 vs. 5)	T0	C2orf48	2.60325	1.96578	13.2072	0.000278952	0.0067388
Responders vs. MSR (n = 4 vs. 5)	T0	PON1	5.10321	0.911749	13.2056	0.000279192	0.0067388
Responders vs. MSR (n = 4 vs. 5)	T0	CRTC3-AS1	3.55469	1.42835	13.2036	0.000279483	0.0067396
Responders vs. MSR (n = 4 vs. 5)	T0	PLP1	2.7188	1.88709	13.2	0.000280031	0.00674659
Responders vs. MSR (n = 4 vs. 5)	T0	CSRP2	3.03407	1.69276	13.1948	0.000280799	0.00674882
Responders vs. MSR (n = 4 vs. 5)	T0	DOCK9	1.73185	2.88282	13.1941	0.000280903	0.00674882
Responders vs. MSR (n = 4 vs. 5)	T0	ELOVL2	2.72956	1.88069	13.194	0.000280918	0.00674882
Responders vs. MSR (n = 4 vs. 5)	T0	ISG15	-1.47337	6.77833	13.1924	0.000281158	0.00674882
Responders vs. MSR (n = 4 vs. 5)	T0	C9orf50	3.25645	1.57595	13.1892	0.000281641	0.00675328
Responders vs. MSR (n = 4 vs. 5)	T0	LOC101927620	1.7289	2.87724	13.1874	0.000281918	0.00675328
Responders vs. MSR (n = 4 vs. 5)	T0	LOC100505588	5.08734	0.914318	13.1859	0.000282139	0.00675328
Responders vs. MSR (n = 4 vs. 5)	T0	BCAN	4.0241	1.23677	13.1843	0.000282378	0.00675328
Responders vs. MSR (n = 4 vs. 5)	T0	CACNG4	2.49415	2.03941	13.1699	0.000284565	0.0067959
Responders vs. MSR (n = 4 vs. 5)	T0	SNAR-C4	3.24869	1.5774	13.1691	0.00028468	0.0067959
Responders vs. MSR (n = 4 vs. 5)	T0	RD3L	1.54369	3.30076	13.1625	0.000285689	0.00681374
Responders vs. MSR (n = 4 vs. 5)	T0	ERVMER34-1	-1.45147	3.81643	13.1525	0.000287211	0.0068438
Responders vs. MSR (n = 4 vs. 5)	T0	GAS2L3	4.00997	1.23848	13.1485	0.000287833	0.00685237
Responders vs. MSR (n = 4 vs. 5)	T0	LOC100129148	2.71838	1.87527	13.1463	0.000288167	0.00685408
Responders vs. MSR (n = 4 vs. 5)	T0	TCAM1P	2.73019	1.8796	13.1429	0.000288692	0.00686032
Responders vs. MSR (n = 4 vs. 5)	T0	CDH4	3.0207	1.69015	13.137	0.000289598	0.00687559
Responders vs. MSR (n = 4 vs. 5)	T0	FAM124B	4.0095	1.23722	13.1337	0.000290103	0.00688133
Responders vs. MSR (n = 4 vs. 5)	T0	FOXM1	3.01537	1.69912	13.1246	0.000291529	0.00690506
Responders vs. MSR (n = 4 vs. 5)	T0	CACNA1G	4.00552	1.23741	13.1221	0.000291909	0.00690506
Responders vs. MSR (n = 4 vs. 5)	T0	ARMC9	2.27103	2.21924	13.1213	0.000292037	0.00690506
Responders vs. MSR (n = 4 vs. 5)	T0	KIZ-AS1	3.99141	1.24278	13.1205	0.000292162	0.00690506
Responders vs. MSR (n = 4 vs. 5)	T0	TPTE2P6	3.99747	1.23934	13.1098	0.00029383	0.00693822
Responders vs. MSR (n = 4 vs. 5)	T0	NOVA2	2.05611	2.43637	13.1029	0.000294924	0.00695777
Responders vs. MSR (n = 4 vs. 5)	T0	ACVR2B-AS1	2.85708	1.77418	13.0915	0.00029672	0.0069938
Responders vs. MSR (n = 4 vs. 5)	T0	C8orf86	2.84906	1.7897	13.0795	0.000298624	0.00703235
Responders vs. MSR (n = 4 vs. 5)	T0	RHPN2	3.03307	1.68132	13.0759	0.000299197	0.00703756
Responders vs. MSR (n = 4 vs. 5)	T0	MIR4692	2.84961	1.78837	13.0747	0.000299384	0.00703756
Responders vs. MSR (n = 4 vs. 5)	T0	ZNF563	1.68978	2.93196	13.0721	0.000299815	0.00703997
Responders vs. MSR (n = 4 vs. 5)	T0	POM121L4P	3.02141	1.68902	13.0707	0.000300026	0.00703997
Responders vs. MSR (n = 4 vs. 5)	T0	ACAD11	2.85289	1.78561	13.0667	0.00030068	0.00704898
Responders vs. MSR (n = 4 vs. 5)	T0	TSPAN13	-3.00057	1.6697	13.058	0.000302067	0.00707514
Responders vs. MSR (n = 4 vs. 5)	T0	MAP3K9	2.0902	2.38902	13.0525	0.000302965	0.00708981
Responders vs. MSR (n = 4 vs. 5)	T0	LOC101929621	2.14701	2.32722	13.0473	0.000303797	0.00709746
Responders vs. MSR (n = 4 vs. 5)	T0	FAM229A	1.75608	2.8098	13.0471	0.000303835	0.00709746
Responders vs. MSR (n = 4 vs. 5)	T0	DCX	2.6995	1.87987	13.0443	0.00030429	0.00710173
Responders vs. MSR (n = 4 vs. 5)	T0	PPP2R2C	3.99795	1.22768	13.0388	0.000305185	0.00711625
Responders vs. MSR (n = 4 vs. 5)	T0	LOC101927575	2.70829	1.87806	13.0365	0.000305554	0.00711851
Responders vs. MSR (n = 4 vs. 5)	T0	MEOX2	5.059	0.906263	13.0325	0.000306212	0.00712747
Responders vs. MSR (n = 4 vs. 5)	T0	GALR1	4.00607	1.22231	13.0279	0.000306973	0.00713377
Responders vs. MSR (n = 4 vs. 5)	T0	OR56B4	3.00604	1.69384	13.0275	0.000307029	0.00713377
Responders vs. MSR (n = 4 vs. 5)	T0	DAND5	2.01517	2.4794	13.0257	0.000307334	0.00713451
Responders vs. MSR (n = 4 vs. 5)	T0	FAM230A	2.70609	1.88167	13.0226	0.000307829	0.00713967
Responders vs. MSR (n = 4 vs. 5)	T0	IFI6	-1.4917	7.11285	13.0173	0.000308702	0.00714499
Responders vs. MSR (n = 4 vs. 5)	T0	CBS	2.11311	2.3625	13.0163	0.00030888	0.00714499
Responders vs. MSR (n = 4 vs. 5)	T0	CBSL	2.11311	2.3625	13.0163	0.00030888	0.00714499
Responders vs. MSR (n = 4 vs. 5)	T0	TCAF2	2.0123	2.4671	13.0145	0.000309176	0.00714552
Responders vs. MSR (n = 4 vs. 5)	T0	TTC39A-AS1	2.14817	2.33357	13.0127	0.000309461	0.00714578
Responders vs. MSR (n = 4 vs. 5)	T0	MCM4	1.84023	2.69377	13.0094	0.000310017	0.00715231
Responders vs. MSR (n = 4 vs. 5)	T0	POMZP3	1.90364	2.60091	13.0072	0.000310377	0.00715429
Responders vs. MSR (n = 4 vs. 5)	T0	C11orf45	3.22426	1.56824	13.0041	0.000310893	0.00715987
Responders vs. MSR (n = 4 vs. 5)	T0	HIST1H3I	3.51788	1.42383	12.999	0.000311743	0.0071674
Responders vs. MSR (n = 4 vs. 5)	T0	SERPINB5	3.01476	1.68494	12.9988	0.000311769	0.0071674
Responders vs. MSR (n = 4 vs. 5)	T0	MIR4531	2.20121	2.27029	12.9966	0.000312142	0.00716965
Responders vs. MSR (n = 4 vs. 5)	T0	CLIP2	2.15137	2.3199	12.9912	0.000313044	0.00718406
Responders vs. MSR (n = 4 vs. 5)	T0	SNAR-C3	2.33064	2.15802	12.9886	0.000313477	0.00718767
Responders vs. MSR (n = 4 vs. 5)	T0	DAPK1	2.15605	2.31503	12.9814	0.000314691	0.00720917
Responders vs. MSR (n = 4 vs. 5)	T0	GPX3	2.49043	2.02847	12.9739	0.000315941	0.00722881
Responders vs. MSR (n = 4 vs. 5)	T0	LOC101927619	2.25978	2.22693	12.9719	0.000316289	0.00722881
Responders vs. MSR (n = 4 vs. 5)	T0	ROBO2	3.98799	1.22864	12.9713	0.000316378	0.00722881
Responders vs. MSR (n = 4 vs. 5)	T0	PEBP4	2.39922	2.10379	12.959	0.000318476	0.0072703
Responders vs. MSR (n = 4 vs. 5)	T0	GPR142	3.03201	1.66633	12.9574	0.000318751	0.0072703
Responders vs. MSR (n = 4 vs. 5)	T0	DLX6-AS1	5.03151	0.905181	12.9482	0.00032032	0.00729336
Responders vs. MSR (n = 4 vs. 5)	T0	SNAP25-AS1	5.03151	0.905181	12.9482	0.00032032	0.00729336
Responders vs. MSR (n = 4 vs. 5)	T0	LINC00544	2.48444	2.02919	12.9421	0.000321354	0.00731053
Responders vs. MSR (n = 4 vs. 5)	T0	LOC102546229	2.49422	2.02532	12.9389	0.000321913	0.00731687
Responders vs. MSR (n = 4 vs. 5)	T0	LINC01094	1.78698	2.76687	12.9235	0.000324572	0.00736699
Responders vs. MSR (n = 4 vs. 5)	T0	ZFP42	2.59136	1.94562	12.9228	0.000324682	0.00736699
Responders vs. MSR (n = 4 vs. 5)	T0	LOC105377590	2.25149	2.22239	12.9199	0.000325187	0.00737203
Responders vs. MSR (n = 4 vs. 5)	T0	LINC00939	2.70216	1.87127	12.9113	0.000326691	0.00739593
Responders vs. MSR (n = 4 vs. 5)	T0	ADCY6	1.67377	2.94874	12.9106	0.000326807	0.00739593
Responders vs. MSR (n = 4 vs. 5)	T0	CKMT1A	3.22511	1.55476	12.9033	0.000328094	0.00741861
Responders vs. MSR (n = 4 vs. 5)	T0	RASL12	2.8334	1.78712	12.8958	0.000329405	0.00744181
Responders vs. MSR (n = 4 vs. 5)	T0	PABPC1P2	2.40711	2.07984	12.8938	0.000329765	0.0074435
Responders vs. MSR (n = 4 vs. 5)	T0	ART3	3.00145	1.68249	12.8916	0.000330147	0.0074457
Responders vs. MSR (n = 4 vs. 5)	T0	C2orf57	3.99424	1.21738	12.8856	0.000331201	0.00746303
Responders vs. MSR (n = 4 vs. 5)	T0	STXBP6	3.52427	1.40488	12.8747	0.000333136	0.00750015
Responders vs. MSR (n = 4 vs. 5)	T0	ITGAD	2.84913	1.76995	12.8711	0.000333774	0.00750805
Responders vs. MSR (n = 4 vs. 5)	T0	TCF21	3.22386	1.56018	12.8678	0.000334364	0.00751484
Responders vs. MSR (n = 4 vs. 5)	T0	SGK494	1.6148	3.04213	12.8607	0.000335642	0.00753465
Responders vs. MSR (n = 4 vs. 5)	T0	FAM92A1P2	2.6931	1.86326	12.8597	0.000335822	0.00753465
Responders vs. MSR (n = 4 vs. 5)	T0	HTR2A	3.97445	1.2175	12.8541	0.00033682	0.00754664
Responders vs. MSR (n = 4 vs. 5)	T0	LRRC2	1.89502	2.59869	12.8535	0.000336934	0.00754664
Responders vs. MSR (n = 4 vs. 5)	T0	SMO	3.5101	1.40751	12.845	0.000338473	0.0075746
Responders vs. MSR (n = 4 vs. 5)	T0	ACOT2	1.62733	3.01667	12.8369	0.000339943	0.00759281
Responders vs. MSR (n = 4 vs. 5)	T0	SPATA1	1.80697	2.71333	12.8357	0.000340157	0.00759281
Responders vs. MSR (n = 4 vs. 5)	T0	HAO2	5.01571	0.897851	12.8348	0.000340313	0.00759281
Responders vs. MSR (n = 4 vs. 5)	T0	SLC35A2	1.89634	2.58999	12.8327	0.000340703	0.00759281
Responders vs. MSR (n = 4 vs. 5)	T0	GZMB	-1.37715	5.26642	12.8325	0.00034074	0.00759281
Responders vs. MSR (n = 4 vs. 5)	T0	LOC101927523	2.3917	2.09074	12.83	0.000341189	0.00759632
Responders vs. MSR (n = 4 vs. 5)	T0	ZNF490	1.78617	2.74605	12.8259	0.000341938	0.00760652
Responders vs. MSR (n = 4 vs. 5)	T0	LOC101928063	2.84102	1.7695	12.8145	0.00034403	0.0076426
Responders vs. MSR (n = 4 vs. 5)	T0	PRPF40B	2.49477	2.01087	12.8138	0.000344161	0.0076426
Responders vs. MSR (n = 4 vs. 5)	T0	DNAJB7	2.69534	1.87034	12.8123	0.000344438	0.0076426
Responders vs. MSR (n = 4 vs. 5)	T0	MYBPC2	3.51073	1.40848	12.8053	0.000345725	0.00766419
Responders vs. MSR (n = 4 vs. 5)	T0	RAD54L	3.98497	1.2083	12.8038	0.000345998	0.00766419
Responders vs. MSR (n = 4 vs. 5)	T0	WWC2	2.82491	1.78063	12.8011	0.000346506	0.00766894
Responders vs. MSR (n = 4 vs. 5)	T0	LOC100131303	1.88577	2.61186	12.7953	0.000347573	0.00767999
Responders vs. MSR (n = 4 vs. 5)	T0	CLVS1	5.02157	0.892057	12.7952	0.000347594	0.00767999
Responders vs. MSR (n = 4 vs. 5)	T0	LINC01596	3.00445	1.67655	12.791	0.000348387	0.00769101
Responders vs. MSR (n = 4 vs. 5)	T0	LOC101928489	2.83887	1.76805	12.7844	0.000349615	0.00771161
Responders vs. MSR (n = 4 vs. 5)	T0	CBLC	1.85771	2.63815	12.778	0.00035081	0.00773143
Responders vs. MSR (n = 4 vs. 5)	T0	C17orf58	2.24961	2.21328	12.7726	0.000351823	0.00774723
Responders vs. MSR (n = 4 vs. 5)	T0	PDE6A	2.31064	2.14965	12.7584	0.000354509	0.0077998
Responders vs. MSR (n = 4 vs. 5)	T0	DEFB1	2.99178	1.67806	12.7504	0.000356019	0.00781514
Responders vs. MSR (n = 4 vs. 5)	T0	DCLK1	2.83114	1.76905	12.7503	0.000356039	0.00781514
Responders vs. MSR (n = 4 vs. 5)	T0	LOC100288846	2.47705	2.00744	12.7477	0.000356541	0.00781514
Responders vs. MSR (n = 4 vs. 5)	T0	GDF3	2.69418	1.86377	12.7473	0.000356618	0.00781514
Responders vs. MSR (n = 4 vs. 5)	T0	LOC100507144	3.98522	1.20043	12.7449	0.000357065	0.00781514
Responders vs. MSR (n = 4 vs. 5)	T0	UQCRB	-1.44472	3.74695	12.7446	0.000357138	0.00781514
Responders vs. MSR (n = 4 vs. 5)	T0	SLC4A5	1.59635	3.08188	12.7437	0.000357301	0.00781514
Responders vs. MSR (n = 4 vs. 5)	T0	LOC101927635	3.20037	1.55491	12.7419	0.000357646	0.00781614
Responders vs. MSR (n = 4 vs. 5)	T0	FAM167A	2.82856	1.76806	12.7328	0.000359391	0.0078477
Responders vs. MSR (n = 4 vs. 5)	T0	LOC90246	3.99055	1.2035	12.7201	0.000361836	0.00789449
Responders vs. MSR (n = 4 vs. 5)	T0	MEIKIN	3.00318	1.66173	12.7084	0.000364105	0.00793737
Responders vs. MSR (n = 4 vs. 5)	T0	RPRML	1.79828	2.7155	12.7054	0.000364692	0.00794353
Responders vs. MSR (n = 4 vs. 5)	T0	KRTAP5-1	2.3147	2.13877	12.7023	0.000365299	0.00795012
Responders vs. MSR (n = 4 vs. 5)	T0	LINC00521	2.82322	1.76738	12.7005	0.000365646	0.00795105
Responders vs. MSR (n = 4 vs. 5)	T0	HYOU1	1.57218	3.12218	12.6971	0.000366313	0.00795893
Responders vs. MSR (n = 4 vs. 5)	T0	LOC151475	3.97758	1.20329	12.6892	0.00036786	0.00798191
Responders vs. MSR (n = 4 vs. 5)	T0	TAF1A	2.4686	2.00852	12.6886	0.000367982	0.00798191
Responders vs. MSR (n = 4 vs. 5)	T0	LOC101928663	2.57612	1.93766	12.6864	0.000368409	0.00798453
Responders vs. MSR (n = 4 vs. 5)	T0	LINC00298	2.56281	1.94541	12.6823	0.000369236	0.00799552
Responders vs. MSR (n = 4 vs. 5)	T0	MIR3182	2.68133	1.86209	12.6808	0.000369528	0.00799552
Responders vs. MSR (n = 4 vs. 5)	T0	CHRNA9	3.9586	1.20294	12.6686	0.000371936	0.00803742
Responders vs. MSR (n = 4 vs. 5)	T0	LOC102723471	3.94148	1.21468	12.6679	0.000372089	0.00803742
Responders vs. MSR (n = 4 vs. 5)	T0	FLJ33534	3.4889	1.39918	12.6656	0.000372536	0.00803742
Responders vs. MSR (n = 4 vs. 5)	T0	EYA2	2.98893	1.67249	12.6638	0.000372899	0.00803742
Responders vs. MSR (n = 4 vs. 5)	T0	BPIFB6	3.95762	1.20817	12.6633	0.000373003	0.00803742
Responders vs. MSR (n = 4 vs. 5)	T0	OR5M10	5.01709	0.8795	12.6617	0.000373326	0.00803775
Responders vs. MSR (n = 4 vs. 5)	T0	SLC6A2	3.50001	1.39431	12.6499	0.000375678	0.00807811
Responders vs. MSR (n = 4 vs. 5)	T0	SIAH2	-1.36988	5.39668	12.6492	0.00037582	0.00807811
Responders vs. MSR (n = 4 vs. 5)	T0	CSMD2	2.37168	2.08546	12.6462	0.000376416	0.00808427
Responders vs. MSR (n = 4 vs. 5)	T0	LGR5	3.95228	1.20692	12.6329	0.000379108	0.00812989
Responders vs. MSR (n = 4 vs. 5)	T0	EEF2K	1.72994	2.81898	12.6316	0.000379375	0.00812989
Responders vs. MSR (n = 4 vs. 5)	T0	TFB2M	1.85037	2.62944	12.6305	0.0003796	0.00812989
Responders vs. MSR (n = 4 vs. 5)	T0	SPATA42	3.20013	1.53446	12.6296	0.000379785	0.00812989
Responders vs. MSR (n = 4 vs. 5)	T0	SNORA111	4.99013	0.882062	12.618	0.000382146	0.00817373
Responders vs. MSR (n = 4 vs. 5)	T0	ANGPT4	2.81874	1.77147	12.6137	0.00038303	0.00818593
Responders vs. MSR (n = 4 vs. 5)	T0	OOEP	2.37836	2.08139	12.6098	0.000383826	0.00819524
Responders vs. MSR (n = 4 vs. 5)	T0	OTUD6B-AS1	-1.45839	3.57439	12.6085	0.000384093	0.00819524
Responders vs. MSR (n = 4 vs. 5)	T0	LOC100288911	3.4872	1.39353	12.6038	0.000385059	0.00820528
Responders vs. MSR (n = 4 vs. 5)	T0	CATIP-AS2	2.81139	1.7707	12.6032	0.000385192	0.00820528
Responders vs. MSR (n = 4 vs. 5)	T0	LOC105375014	2.81111	1.76724	12.5863	0.000388682	0.00827288
Responders vs. MSR (n = 4 vs. 5)	T0	GVQW2	3.1856	1.54635	12.583	0.000389366	0.00828069
Responders vs. MSR (n = 4 vs. 5)	T0	MAMSTR	1.74605	2.78403	12.5712	0.000391837	0.00832646
Responders vs. MSR (n = 4 vs. 5)	T0	EMCN	2.98213	1.6648	12.5683	0.000392449	0.00832838
Responders vs. MSR (n = 4 vs. 5)	T0	C9orf64	1.99589	2.44345	12.5677	0.000392575	0.00832838
Responders vs. MSR (n = 4 vs. 5)	T0	PIP	2.56657	1.93097	12.5662	0.000392884	0.00832838
Responders vs. MSR (n = 4 vs. 5)	T0	RTP3	3.93578	1.20595	12.5641	0.000393329	0.00833105
Responders vs. MSR (n = 4 vs. 5)	T0	VN1R10P	2.9827	1.66652	12.5576	0.00039469	0.00835175
Responders vs. MSR (n = 4 vs. 5)	T0	WT1-AS	3.4955	1.38706	12.5559	0.000395066	0.00835175
Responders vs. MSR (n = 4 vs. 5)	T0	BRD7P3	1.47886	3.38311	12.5549	0.000395266	0.00835175
Responders vs. MSR (n = 4 vs. 5)	T0	MTRNR2L1	-1.45519	7.01683	12.5459	0.00039717	0.00837266
Responders vs. MSR (n = 4 vs. 5)	T0	SNTN	4.98031	0.877244	12.5458	0.000397197	0.00837266
Responders vs. MSR (n = 4 vs. 5)	T0	KRTAP3-1	3.94117	1.20198	12.5457	0.000397217	0.00837266
Responders vs. MSR (n = 4 vs. 5)	T0	ENO4	4.99556	0.872692	12.541	0.000398218	0.00838698
Responders vs. MSR (n = 4 vs. 5)	T0	FITM1	2.6776	1.84454	12.5395	0.000398548	0.00838718
Responders vs. MSR (n = 4 vs. 5)	T0	TEKT1	3.47927	1.39506	12.5339	0.000399727	0.0084052
Responders vs. MSR (n = 4 vs. 5)	T0	RYR2	3.47115	1.39773	12.5289	0.000400815	0.00841572
Responders vs. MSR (n = 4 vs. 5)	T0	LOC101928231	2.98711	1.65431	12.5286	0.000400871	0.00841572
Responders vs. MSR (n = 4 vs. 5)	T0	ANKRD20A4	2.36597	2.08532	12.5246	0.000401733	0.00842078
Responders vs. MSR (n = 4 vs. 5)	T0	PROM2	2.16594	2.26562	12.5245	0.000401757	0.00842078
Responders vs. MSR (n = 4 vs. 5)	T0	SRGAP2-AS1	2.98415	1.66298	12.5188	0.000402979	0.00843778
Responders vs. MSR (n = 4 vs. 5)	T0	LOC105374366	1.72745	2.81002	12.5169	0.00040339	0.00843778
Responders vs. MSR (n = 4 vs. 5)	T0	LOC105376351	3.49398	1.37895	12.5162	0.000403538	0.00843778
Responders vs. MSR (n = 4 vs. 5)	T0	SPTBN2	2.2356	2.19661	12.5082	0.000405272	0.00846726
Responders vs. MSR (n = 4 vs. 5)	T0	ASTN2	3.93609	1.19514	12.5026	0.000406479	0.00848571
Responders vs. MSR (n = 4 vs. 5)	T0	KLF5	2.68497	1.84027	12.4998	0.000407104	0.00848583
Responders vs. MSR (n = 4 vs. 5)	T0	LOC100499194	3.93725	1.19872	12.4996	0.000407135	0.00848583
Responders vs. MSR (n = 4 vs. 5)	T0	SMAD1-AS2	3.46723	1.3957	12.4913	0.000408949	0.00851339
Responders vs. MSR (n = 4 vs. 5)	T0	MIR4419A	2.79651	1.76751	12.4906	0.00040911	0.00851339
Responders vs. MSR (n = 4 vs. 5)	T0	FAM209A	1.87095	2.58521	12.4807	0.000411287	0.00855188
Responders vs. MSR (n = 4 vs. 5)	T0	ITM2A	-1.35032	4.73935	12.4752	0.000412503	0.00857034
Responders vs. MSR (n = 4 vs. 5)	T0	ACOX2	1.81659	2.67344	12.4718	0.000413245	0.00857894
Responders vs. MSR (n = 4 vs. 5)	T0	SPDYA	2.29757	2.13627	12.4675	0.000414198	0.0085919
Responders vs. MSR (n = 4 vs. 5)	T0	CTCFL	2.79999	1.76156	12.4649	0.000414764	0.0085968
Responders vs. MSR (n = 4 vs. 5)	T0	RND1	4.96643	0.871779	12.4577	0.000416372	0.0086233
Responders vs. MSR (n = 4 vs. 5)	T0	KLRB1	-1.34826	4.6525	12.449	0.000418311	0.00865658
Responders vs. MSR (n = 4 vs. 5)	T0	FLJ30679	3.9282	1.18999	12.4369	0.000421029	0.00870593
Responders vs. MSR (n = 4 vs. 5)	T0	DES	3.4781	1.37713	12.4275	0.000423151	0.00874245
Responders vs. MSR (n = 4 vs. 5)	T0	FUT6	3.18392	1.53573	12.4262	0.000423465	0.00874245
Responders vs. MSR (n = 4 vs. 5)	T0	TLX3	4.95991	0.869139	12.4157	0.00042585	0.00878411
Responders vs. MSR (n = 4 vs. 5)	T0	C16orf45	2.11189	2.30725	12.4143	0.000426155	0.00878411
Responders vs. MSR (n = 4 vs. 5)	T0	APELA	2.97954	1.65	12.4124	0.000426597	0.00878629
Responders vs. MSR (n = 4 vs. 5)	T0	GNA11	2.55182	1.9219	12.4079	0.000427635	0.00880072
Responders vs. MSR (n = 4 vs. 5)	T0	TMEM202	2.23596	2.19287	12.4053	0.000428226	0.00880595
Responders vs. MSR (n = 4 vs. 5)	T0	FLJ41200	2.65992	1.84613	12.4012	0.000429152	0.00881476
Responders vs. MSR (n = 4 vs. 5)	T0	LSAMP	2.45613	2.00312	12.4005	0.00042933	0.00881476
Responders vs. MSR (n = 4 vs. 5)	T0	KRTAP3-3	4.97242	0.864051	12.3986	0.000429757	0.00881659
Responders vs. MSR (n = 4 vs. 5)	T0	LCE1B	2.36836	2.05204	12.3938	0.000430869	0.00883247
Responders vs. MSR (n = 4 vs. 5)	T0	LOC101928134	2.9731	1.65554	12.3874	0.000432349	0.00885587
Responders vs. MSR (n = 4 vs. 5)	T0	COX7B	-1.40985	3.82891	12.3846	0.000432993	0.0088621
Responders vs. MSR (n = 4 vs. 5)	T0	MIR4504	2.22607	2.19617	12.3807	0.000433903	0.00886725
Responders vs. MSR (n = 4 vs. 5)	T0	MIR4457	2.79646	1.75779	12.3806	0.000433923	0.00886725
Responders vs. MSR (n = 4 vs. 5)	T0	LRRC75B	3.93806	1.18566	12.3783	0.000434447	0.00887102
Responders vs. MSR (n = 4 vs. 5)	T0	LZTS1-AS1	4.96696	0.863131	12.3767	0.000434835	0.008872
Responders vs. MSR (n = 4 vs. 5)	T0	CYP8B1	3.91891	1.19212	12.3728	0.000435744	0.0088836
Responders vs. MSR (n = 4 vs. 5)	T0	IL31	3.91848	1.19202	12.3704	0.00043629	0.00888593
Responders vs. MSR (n = 4 vs. 5)	T0	LOC100505658	2.66146	1.84354	12.3694	0.000436539	0.00888593
Responders vs. MSR (n = 4 vs. 5)	T0	PON3	2.64876	1.85504	12.3628	0.000438081	0.00891037
Responders vs. MSR (n = 4 vs. 5)	T0	DSN1	1.63955	2.92775	12.3595	0.000438864	0.00891937
Responders vs. MSR (n = 4 vs. 5)	T0	ZNF788	3.17075	1.53795	12.3571	0.000439424	0.00892378
Responders vs. MSR (n = 4 vs. 5)	T0	HPX	4.94805	0.865588	12.3523	0.000440555	0.0089398
Responders vs. MSR (n = 4 vs. 5)	T0	MKKS	-1.58907	3.08796	12.3508	0.000440915	0.00894017
Responders vs. MSR (n = 4 vs. 5)	T0	MIR3123	3.94196	1.18094	12.3478	0.000441623	0.00894759
Responders vs. MSR (n = 4 vs. 5)	T0	RTN2	1.93331	2.49882	12.3457	0.000442108	0.00894776
Responders vs. MSR (n = 4 vs. 5)	T0	SLC38A7	1.56355	3.09394	12.344	0.000442523	0.00894776
Responders vs. MSR (n = 4 vs. 5)	T0	LOC101927855	2.05561	2.3525	12.3434	0.00044266	0.00894776
Responders vs. MSR (n = 4 vs. 5)	T0	LOC105374389	3.17216	1.53223	12.3383	0.000443856	0.00895902
Responders vs. MSR (n = 4 vs. 5)	T0	EPO	4.94834	0.864075	12.3375	0.000444057	0.00895902
Responders vs. MSR (n = 4 vs. 5)	T0	CRB2	3.90558	1.19312	12.3359	0.000444448	0.00895902
Responders vs. MSR (n = 4 vs. 5)	T0	ZNF578	2.44432	1.99946	12.3353	0.000444589	0.00895902
Responders vs. MSR (n = 4 vs. 5)	T0	COX6C	-1.34712	4.74737	12.3336	0.000444974	0.00895987
Responders vs. MSR (n = 4 vs. 5)	T0	RABGGTA	-2.77899	1.7614	12.3299	0.000445866	0.0089709
Responders vs. MSR (n = 4 vs. 5)	T0	EXO5	1.81042	2.64832	12.3281	0.000446295	0.00897263
Responders vs. MSR (n = 4 vs. 5)	T0	LOC101929512	3.45508	1.38514	12.3135	0.000449802	0.00903618
Responders vs. MSR (n = 4 vs. 5)	T0	NCAN	2.36166	2.0662	12.3037	0.000452176	0.0090756
Responders vs. MSR (n = 4 vs. 5)	T0	NOVA1	3.47306	1.3752	12.3025	0.000452459	0.0090756
Responders vs. MSR (n = 4 vs. 5)	T0	KCNJ4	4.95529	0.857994	12.2974	0.000453689	0.00909329
Responders vs. MSR (n = 4 vs. 5)	T0	MEGF11	3.92611	1.17498	12.2865	0.000456355	0.00913971
Responders vs. MSR (n = 4 vs. 5)	T0	GABARAPL3	2.66463	1.83512	12.2849	0.000456747	0.00914053
Responders vs. MSR (n = 4 vs. 5)	T0	PEAR1	2.44046	1.99735	12.2626	0.000462231	0.00924016
Responders vs. MSR (n = 4 vs. 5)	T0	GGT8P	2.53675	1.92977	12.2618	0.000462433	0.00924016
Responders vs. MSR (n = 4 vs. 5)	T0	RAMP2	1.96632	2.45341	12.259	0.000463128	0.00924033
Responders vs. MSR (n = 4 vs. 5)	T0	LINC01150	2.95584	1.64535	12.2587	0.000463195	0.00924033
Responders vs. MSR (n = 4 vs. 5)	T0	HSFX2	2.04762	2.35648	12.2575	0.000463503	0.00924033
Responders vs. MSR (n = 4 vs. 5)	T0	C4orf19	2.09665	2.29853	12.2454	0.000466521	0.00928923
Responders vs. MSR (n = 4 vs. 5)	T0	MID1	3.90015	1.18542	12.2448	0.000466667	0.00928923
Responders vs. MSR (n = 4 vs. 5)	T0	BCAR3	2.65254	1.8375	12.2427	0.000467196	0.00929268
Responders vs. MSR (n = 4 vs. 5)	T0	MAP7D2	2.54407	1.91398	12.2403	0.000467783	0.00929727
Responders vs. MSR (n = 4 vs. 5)	T0	ULK4P3	2.79059	1.744	12.2356	0.000468972	0.00930881
Responders vs. MSR (n = 4 vs. 5)	T0	ERVFRD-1	1.99851	2.40852	12.2346	0.000469218	0.00930881
Responders vs. MSR (n = 4 vs. 5)	T0	ST7L	1.8045	2.65097	12.2338	0.000469433	0.00930881
Responders vs. MSR (n = 4 vs. 5)	T0	SKA1	3.91103	1.17436	12.2314	0.00047002	0.00931338
Responders vs. MSR (n = 4 vs. 5)	T0	KCNQ5	2.6479	1.84062	12.2283	0.000470808	0.00932192
Responders vs. MSR (n = 4 vs. 5)	T0	KRTAP5-11	3.90982	1.17987	12.2239	0.000471934	0.00933714
Responders vs. MSR (n = 4 vs. 5)	T0	MOBP	4.92543	0.857169	12.2152	0.000474133	0.00937355
Responders vs. MSR (n = 4 vs. 5)	T0	ATAD3B	2.43943	1.99242	12.2098	0.000475493	0.00939333
Responders vs. MSR (n = 4 vs. 5)	T0	KIF2C	2.27476	2.12783	12.2046	0.000476825	0.00939967
Responders vs. MSR (n = 4 vs. 5)	T0	FLJ13224	2.21603	2.19008	12.2044	0.000476889	0.00939967
Responders vs. MSR (n = 4 vs. 5)	T0	EFCAB11	2.65611	1.82963	12.2044	0.000476894	0.00939967
Responders vs. MSR (n = 4 vs. 5)	T0	ADAM11	2.43665	1.99647	12.1951	0.000479269	0.00941344
Responders vs. MSR (n = 4 vs. 5)	T0	LINC01359	1.82817	2.60986	12.1951	0.000479278	0.00941344
Responders vs. MSR (n = 4 vs. 5)	T0	LOC102723376	4.93743	0.851913	12.1947	0.000479368	0.00941344
Responders vs. MSR (n = 4 vs. 5)	T0	SLC5A1	4.93743	0.851913	12.1947	0.000479368	0.00941344
Responders vs. MSR (n = 4 vs. 5)	T0	CNDP1	3.15232	1.52693	12.1946	0.000479395	0.00941344
Responders vs. MSR (n = 4 vs. 5)	T0	TMEM232	3.4413	1.37272	12.1843	0.000482037	0.00945821
Responders vs. MSR (n = 4 vs. 5)	T0	RHOC	-1.38685	3.88395	12.1804	0.000483051	0.00947099
Responders vs. MSR (n = 4 vs. 5)	T0	CTNNAL1	-1.76179	2.74067	12.1749	0.000484492	0.00949212
Responders vs. MSR (n = 4 vs. 5)	T0	RBFOX1	2.93291	1.65427	12.1676	0.000486384	0.00952204
Responders vs. MSR (n = 4 vs. 5)	T0	41883	2.6353	1.84296	12.153	0.000490207	0.00958284
Responders vs. MSR (n = 4 vs. 5)	T0	DYNC1I1	3.88862	1.18189	12.1529	0.000490223	0.00958284
Responders vs. MSR (n = 4 vs. 5)	T0	LOC100131257	1.89274	2.51614	12.15	0.000490988	0.00958554
Responders vs. MSR (n = 4 vs. 5)	T0	SVIP	-1.33967	4.61627	12.1496	0.000491096	0.00958554
Responders vs. MSR (n = 4 vs. 5)	T0	TF	2.77585	1.74592	12.145	0.000492304	0.00960195
Responders vs. MSR (n = 4 vs. 5)	T0	GAREM1	2.2751	2.12786	12.1403	0.000493545	0.00961897
Responders vs. MSR (n = 4 vs. 5)	T0	OR6Y1	2.94371	1.64803	12.1385	0.000494018	0.00962101
Responders vs. MSR (n = 4 vs. 5)	T0	LRRC74B	1.99384	2.40774	12.1334	0.000495387	0.00963613
Responders vs. MSR (n = 4 vs. 5)	T0	PPP4R1-AS1	2.09376	2.29389	12.1328	0.000495532	0.00963613
Responders vs. MSR (n = 4 vs. 5)	T0	SSX8	1.78801	2.66055	12.1286	0.000496653	0.00964509
Responders vs. MSR (n = 4 vs. 5)	T0	MIR587	3.44747	1.3685	12.1283	0.000496732	0.00964509
Responders vs. MSR (n = 4 vs. 5)	T0	FAM83D	2.1963	2.19558	12.1199	0.000498972	0.00967914
Responders vs. MSR (n = 4 vs. 5)	T0	ZNF771	2.14761	2.23842	12.119	0.000499227	0.00967914
Responders vs. MSR (n = 4 vs. 5)	T0	LOC102546228	4.93945	0.843086	12.1157	0.000500098	0.00968884
Responders vs. MSR (n = 4 vs. 5)	T0	MAFG-AS1	3.87739	1.17967	12.1104	0.000501529	0.00970937
Responders vs. MSR (n = 4 vs. 5)	T0	FABP1	3.1442	1.52016	12.1076	0.000502285	0.00971244
Responders vs. MSR (n = 4 vs. 5)	T0	CRYGD	2.94759	1.63673	12.1071	0.000502432	0.00971244
Responders vs. MSR (n = 4 vs. 5)	T0	PROX2	2.15284	2.23226	12.1021	0.000503777	0.00973124
Responders vs. MSR (n = 4 vs. 5)	T0	PRSS48	2.1432	2.24611	12.0999	0.000504375	0.0097356
Responders vs. MSR (n = 4 vs. 5)	T0	SAPCD2	1.78998	2.6615	12.0974	0.000505033	0.00973984
Responders vs. MSR (n = 4 vs. 5)	T0	LRP2BP	4.92061	0.845957	12.0963	0.000505341	0.00973984
Responders vs. MSR (n = 4 vs. 5)	T0	LOC102723617	2.43481	1.98616	12.0923	0.000506435	0.00975373
Responders vs. MSR (n = 4 vs. 5)	T0	COL27A1	2.2103	2.18628	12.0879	0.000507615	0.00976123
Responders vs. MSR (n = 4 vs. 5)	T0	DLGAP5	2.33386	2.06144	12.0867	0.000507944	0.00976123
Responders vs. MSR (n = 4 vs. 5)	T0	SLC8A1-AS1	3.88699	1.17345	12.0867	0.000507946	0.00976123
Responders vs. MSR (n = 4 vs. 5)	T0	OLFML3	3.44308	1.36197	12.0809	0.000509532	0.0097845
Responders vs. MSR (n = 4 vs. 5)	T0	TCF15	4.9336	0.840557	12.0766	0.000510701	0.00979976
Responders vs. MSR (n = 4 vs. 5)	T0	THY1	2.26652	2.11707	12.07	0.000512529	0.00982761
Responders vs. MSR (n = 4 vs. 5)	T0	NRXN1	3.15632	1.51239	12.0593	0.000515462	0.00986493
Responders vs. MSR (n = 4 vs. 5)	T0	DOK6	3.15469	1.50033	12.059	0.000515553	0.00986493
Responders vs. MSR (n = 4 vs. 5)	T0	FAM124A	2.4218	1.98088	12.0588	0.000515608	0.00986493
Responders vs. MSR (n = 4 vs. 5)	T0	WNT8A	3.14574	1.5125	12.0501	0.000518004	0.00990351
Responders vs. MSR (n = 4 vs. 5)	T0	FRMD6	2.93973	1.63551	12.0424	0.000520152	0.00993729
Responders vs. MSR (n = 4 vs. 5)	T0	NAALADL2-AS2	3.88282	1.17011	12.0399	0.000520861	0.00994356
Responders vs. MSR (n = 4 vs. 5)	T0	PTCD1	1.45094	3.36662	12.032	0.000523076	0.00996345
Responders vs. MSR (n = 4 vs. 5)	T0	NPPB	4.92632	0.837738	12.0316	0.000523187	0.00996345
Responders vs. MSR (n = 4 vs. 5)	T0	C4orf47	2.76902	1.73611	12.0314	0.000523244	0.00996345
Responders vs. MSR (n = 4 vs. 5)	T0	MIR548I3	1.98713	2.39612	12.0307	0.000523428	0.00996345
Responders vs. MSR (n = 4 vs. 5)	T0	LINC00499	3.88231	1.16303	12.0263	0.000524679	0.00997998
Responders vs. MSR (n = 4 vs. 5)	T0	CBR3-AS1	2.42624	1.98469	12.0228	0.000525671	0.00999158
Responders vs. MSR (n = 4 vs. 5)	T0	ANKRD62	2.34074	2.05555	12.02	0.000526447	0.00999905
Responders vs. MSR (n = 4 vs. 5)	T0	PRSS58	2.19877	2.17926	12.0144	0.000528018	0.0100216
Responders vs. MSR (n = 4 vs. 5)	T0	NCKAP5L	1.73785	2.7292	12.0109	0.000529011	0.0100237
Responders vs. MSR (n = 4 vs. 5)	T0	LINC00639	3.878	1.17048	12.009	0.000529574	0.0100237
Responders vs. MSR (n = 4 vs. 5)	T0	TINAGL1	3.89398	1.16262	12.0089	0.000529604	0.0100237
Responders vs. MSR (n = 4 vs. 5)	T0	SLC16A14	1.84289	2.57048	12.0087	0.000529663	0.0100237
Responders vs. MSR (n = 4 vs. 5)	T0	CASP14	2.52004	1.91504	11.9995	0.000532279	0.0100479
Responders vs. MSR (n = 4 vs. 5)	T0	HS6ST2-AS1	4.90371	0.840004	11.9982	0.000532634	0.0100479
Responders vs. MSR (n = 4 vs. 5)	T0	ASB16	1.88052	2.5276	11.9979	0.000532732	0.0100479
Responders vs. MSR (n = 4 vs. 5)	T0	PTRF	3.13487	1.50709	11.9973	0.000532893	0.0100479
Responders vs. MSR (n = 4 vs. 5)	T0	LINC01585	2.20451	2.16704	11.9961	0.000533232	0.0100479
Responders vs. MSR (n = 4 vs. 5)	T0	RGPD4	2.21381	2.16611	11.9961	0.000533252	0.0100479
Responders vs. MSR (n = 4 vs. 5)	T0	UBE2C	2.0351	2.33467	11.994	0.000533847	0.0100505
Responders vs. MSR (n = 4 vs. 5)	T0	NEFH	1.92355	2.46795	11.9921	0.000534393	0.0100505
Responders vs. MSR (n = 4 vs. 5)	T0	LOC101927759	2.94555	1.62767	11.9916	0.000534545	0.0100505
Responders vs. MSR (n = 4 vs. 5)	T0	LINC00621	3.42896	1.3616	11.9845	0.000536574	0.0100742
Responders vs. MSR (n = 4 vs. 5)	T0	MYH1	2.93702	1.6355	11.9845	0.000536577	0.0100742
Responders vs. MSR (n = 4 vs. 5)	T0	LGALS17A	2.93942	1.63145	11.9794	0.000538035	0.0100943
Responders vs. MSR (n = 4 vs. 5)	T0	MRPL47	-1.87449	2.54997	11.9774	0.000538622	0.0100981
Responders vs. MSR (n = 4 vs. 5)	T0	OR11H4	2.32957	2.06156	11.9722	0.000540135	0.0101192
Responders vs. MSR (n = 4 vs. 5)	T0	ENPP1	1.45872	3.32364	11.9695	0.000540909	0.0101214
Responders vs. MSR (n = 4 vs. 5)	T0	RCCD1	1.58231	2.98834	11.9691	0.000541027	0.0101214
Responders vs. MSR (n = 4 vs. 5)	T0	ADGRL1	1.73026	2.73359	11.9605	0.000543525	0.0101556
Responders vs. MSR (n = 4 vs. 5)	T0	OR2D3	3.87092	1.16768	11.9586	0.000544073	0.0101556
Responders vs. MSR (n = 4 vs. 5)	T0	COL8A1	2.77158	1.72638	11.9573	0.000544465	0.0101556
Responders vs. MSR (n = 4 vs. 5)	T0	LOC100506085	2.41704	1.98834	11.9567	0.000544623	0.0101556
Responders vs. MSR (n = 4 vs. 5)	T0	PSMD3	1.81174	2.62605	11.9561	0.000544802	0.0101556
Responders vs. MSR (n = 4 vs. 5)	T0	CPS1	3.88225	1.15624	11.9457	0.000547853	0.0101707
Responders vs. MSR (n = 4 vs. 5)	T0	OVOL2	3.87193	1.16404	11.9448	0.000548134	0.0101707
Responders vs. MSR (n = 4 vs. 5)	T0	CCL19	4.92695	0.82836	11.9441	0.000548323	0.0101707
Responders vs. MSR (n = 4 vs. 5)	T0	MIR4302	3.13239	1.50772	11.9436	0.000548487	0.0101707
Responders vs. MSR (n = 4 vs. 5)	T0	LOC105369332	2.34057	2.04301	11.9435	0.00054852	0.0101707
Responders vs. MSR (n = 4 vs. 5)	T0	ATP1B2	1.98967	2.38714	11.9423	0.000548868	0.0101707
Responders vs. MSR (n = 4 vs. 5)	T0	MIR3200	4.92647	0.828264	11.9421	0.000548911	0.0101707
Responders vs. MSR (n = 4 vs. 5)	T0	CTSG	3.14782	1.50778	11.9416	0.000549078	0.0101707
Responders vs. MSR (n = 4 vs. 5)	T0	POSTN	3.86908	1.16459	11.9414	0.000549114	0.0101707
Responders vs. MSR (n = 4 vs. 5)	T0	CARMN	3.13059	1.5114	11.938	0.000550137	0.0101824
Responders vs. MSR (n = 4 vs. 5)	T0	HTR3A	4.90912	0.831696	11.9319	0.000551927	0.0102083
Responders vs. MSR (n = 4 vs. 5)	T0	ALPPL2	2.93155	1.6313	11.9165	0.000556514	0.0102859
Responders vs. MSR (n = 4 vs. 5)	T0	LCA5L	1.97986	2.39673	11.9131	0.000557517	0.0102941
Responders vs. MSR (n = 4 vs. 5)	T0	DDX53	3.12263	1.51226	11.9124	0.00055775	0.0102941
Responders vs. MSR (n = 4 vs. 5)	T0	SAP30L-AS1	3.13827	1.50253	11.9098	0.00055853	0.0103013
Responders vs. MSR (n = 4 vs. 5)	T0	PSCA	4.88718	0.834146	11.9024	0.000560737	0.0103347
Responders vs. MSR (n = 4 vs. 5)	T0	LOC642643	2.74769	1.73964	11.8961	0.000562632	0.0103623
Responders vs. MSR (n = 4 vs. 5)	T0	LOC101928168	2.24657	2.12026	11.8923	0.000563786	0.0103762
Responders vs. MSR (n = 4 vs. 5)	T0	STON1-GTF2A1L	2.62759	1.82172	11.8891	0.000564765	0.0103869
Responders vs. MSR (n = 4 vs. 5)	T0	TNN	2.75023	1.73412	11.8857	0.000565786	0.0103901
Responders vs. MSR (n = 4 vs. 5)	T0	AVIL	1.90914	2.46703	11.8813	0.000567127	0.0103901
Responders vs. MSR (n = 4 vs. 5)	T0	LOC100288181	2.32438	2.05288	11.8808	0.000567278	0.0103901
Responders vs. MSR (n = 4 vs. 5)	T0	CLDN10	1.97263	2.39588	11.8805	0.000567367	0.0103901
Responders vs. MSR (n = 4 vs. 5)	T0	FAM106B	2.51676	1.90277	11.8799	0.000567569	0.0103901
Responders vs. MSR (n = 4 vs. 5)	T0	SPACA4	3.41798	1.35567	11.8795	0.00056769	0.0103901
Responders vs. MSR (n = 4 vs. 5)	T0	LINC00635	4.89969	0.828572	11.8793	0.000567725	0.0103901
Responders vs. MSR (n = 4 vs. 5)	T0	LOC401177	3.13659	1.49552	11.8715	0.000570126	0.0104268
Responders vs. MSR (n = 4 vs. 5)	T0	ASIC5	4.89715	0.828173	11.8697	0.000570663	0.0104293
Responders vs. MSR (n = 4 vs. 5)	T0	RFWD3	1.71919	2.73496	11.8677	0.000571277	0.0104332
Responders vs. MSR (n = 4 vs. 5)	T0	DLX2-AS1	3.41581	1.3551	11.8654	0.000571992	0.010439
Responders vs. MSR (n = 4 vs. 5)	T0	MAPK8IP2	1.80552	2.61057	11.8625	0.000572898	0.0104482
Responders vs. MSR (n = 4 vs. 5)	T0	LOC728752	2.40509	1.98426	11.8565	0.00057472	0.0104741
Responders vs. MSR (n = 4 vs. 5)	T0	SYTL4	2.19482	2.16196	11.8541	0.000575484	0.0104807
Responders vs. MSR (n = 4 vs. 5)	T0	TLCD2	1.83709	2.55542	11.8523	0.00057604	0.0104835
Responders vs. MSR (n = 4 vs. 5)	T0	LOC105375401	3.85669	1.15939	11.8509	0.00057645	0.0104837
Responders vs. MSR (n = 4 vs. 5)	T0	PAX4	2.764	1.7205	11.8439	0.000578635	0.0105161
Responders vs. MSR (n = 4 vs. 5)	T0	SCGB1A1	3.41476	1.34848	11.8412	0.000579465	0.0105239
Responders vs. MSR (n = 4 vs. 5)	T0	CNGB3	2.92466	1.6232	11.8383	0.000580379	0.0105253
Responders vs. MSR (n = 4 vs. 5)	T0	NEFM	3.40777	1.35053	11.8378	0.000580542	0.0105253
Responders vs. MSR (n = 4 vs. 5)	T0	GLTSCR1	1.86833	2.52774	11.8371	0.000580755	0.0105253
Responders vs. MSR (n = 4 vs. 5)	T0	MTUS2	3.86409	1.15692	11.834	0.000581712	0.0105354
Responders vs. MSR (n = 4 vs. 5)	T0	LAMB1	4.89137	0.825562	11.8307	0.000582756	0.0105404
Responders vs. MSR (n = 4 vs. 5)	T0	SLC2A7	3.87487	1.14537	11.8306	0.000582796	0.0105404
Responders vs. MSR (n = 4 vs. 5)	T0	HEXA-AS1	2.2503	2.11734	11.8266	0.000584048	0.0105557
Responders vs. MSR (n = 4 vs. 5)	T0	CSN3	3.40486	1.3554	11.8247	0.000584632	0.0105565
Responders vs. MSR (n = 4 vs. 5)	T0	RND2	2.25198	2.10517	11.8238	0.000584902	0.0105565
Responders vs. MSR (n = 4 vs. 5)	T0	NEURL3	3.8708	1.15122	11.8216	0.000585594	0.0105617
Responders vs. MSR (n = 4 vs. 5)	T0	ZC2HC1C	3.84544	1.15997	11.8179	0.000586776	0.0105757
Responders vs. MSR (n = 4 vs. 5)	T0	SETD7	2.73905	1.73656	11.8023	0.000591692	0.010657
Responders vs. MSR (n = 4 vs. 5)	T0	LOC389705	1.89855	2.47718	11.8008	0.000592196	0.0106587
Responders vs. MSR (n = 4 vs. 5)	T0	FZD10-AS1	4.87019	0.826595	11.789	0.000595965	0.0107104
Responders vs. MSR (n = 4 vs. 5)	T0	LOC102724571	2.3221	2.04527	11.7888	0.000596001	0.0107104
Responders vs. MSR (n = 4 vs. 5)	T0	RTP1	3.85544	1.15497	11.7879	0.000596297	0.0107104
Responders vs. MSR (n = 4 vs. 5)	T0	LSM5	-1.60119	2.96298	11.781	0.0005985	0.0107335
Responders vs. MSR (n = 4 vs. 5)	T0	LOC101060524	2.5012	1.90259	11.7804	0.000598712	0.0107335
Responders vs. MSR (n = 4 vs. 5)	T0	KCNMA1-AS1	3.84789	1.15501	11.7801	0.000598819	0.0107335
Responders vs. MSR (n = 4 vs. 5)	T0	MIR548Y	3.85725	1.15147	11.7778	0.000599547	0.0107348
Responders vs. MSR (n = 4 vs. 5)	T0	LOC100129940	2.51429	1.89492	11.7751	0.000600421	0.0107348
Responders vs. MSR (n = 4 vs. 5)	T0	LOC101926892	2.74379	1.7278	11.7749	0.000600496	0.0107348
Responders vs. MSR (n = 4 vs. 5)	T0	GH2	3.86671	1.1423	11.7747	0.000600534	0.0107348
Responders vs. MSR (n = 4 vs. 5)	T0	PARP3	1.65986	2.82183	11.7711	0.000601693	0.010743
Responders vs. MSR (n = 4 vs. 5)	T0	SLC25A21	4.87983	0.822139	11.7708	0.000601816	0.010743
Responders vs. MSR (n = 4 vs. 5)	T0	MUC22	2.41655	1.9689	11.7664	0.000603227	0.010755
Responders vs. MSR (n = 4 vs. 5)	T0	ZNF823	1.89909	2.47174	11.7661	0.000603311	0.010755
Responders vs. MSR (n = 4 vs. 5)	T0	PPY	3.39687	1.3523	11.7621	0.000604634	0.0107563
Responders vs. MSR (n = 4 vs. 5)	T0	MBD3L1	3.86416	1.14725	11.7613	0.000604872	0.0107563
Responders vs. MSR (n = 4 vs. 5)	T0	LINC01159	2.92025	1.61661	11.7602	0.000605245	0.0107563
Responders vs. MSR (n = 4 vs. 5)	T0	PRR23A	2.74437	1.73029	11.7601	0.000605276	0.0107563
Responders vs. MSR (n = 4 vs. 5)	T0	CXCL13	2.51738	1.88438	11.7584	0.000605821	0.0107563
Responders vs. MSR (n = 4 vs. 5)	T0	40238	2.49996	1.90514	11.7547	0.000607031	0.0107563
Responders vs. MSR (n = 4 vs. 5)	T0	IFNL1	1.86873	2.51061	11.7541	0.000607242	0.0107563
Responders vs. MSR (n = 4 vs. 5)	T0	CTNND2	4.895	0.816604	11.7541	0.000607243	0.0107563
Responders vs. MSR (n = 4 vs. 5)	T0	MIR3713	4.86079	0.825121	11.7538	0.000607341	0.0107563
Responders vs. MSR (n = 4 vs. 5)	T0	CALN1	2.31665	2.04243	11.7533	0.0006075	0.0107563
Responders vs. MSR (n = 4 vs. 5)	T0	SYCN	2.41341	1.96406	11.7385	0.00061235	0.0108348
Responders vs. MSR (n = 4 vs. 5)	T0	SOGA3	1.69105	2.76102	11.7367	0.000612914	0.0108374
Responders vs. MSR (n = 4 vs. 5)	T0	LOC101926941	3.4013	1.34295	11.734	0.000613836	0.0108464
Responders vs. MSR (n = 4 vs. 5)	T0	ACSBG2	2.17811	2.1716	11.7261	0.000616441	0.010885
Responders vs. MSR (n = 4 vs. 5)	T0	ULBP3	3.11013	1.48964	11.7214	0.000617989	0.010905
Responders vs. MSR (n = 4 vs. 5)	T0	CTSV	1.92954	2.43208	11.7188	0.000618863	0.0109067
Responders vs. MSR (n = 4 vs. 5)	T0	FSTL5	4.87035	0.819021	11.7186	0.000618919	0.0109067
Responders vs. MSR (n = 4 vs. 5)	T0	CSN1S2AP	3.85798	1.13913	11.7161	0.000619744	0.0109138
Responders vs. MSR (n = 4 vs. 5)	T0	MIR5687	2.60377	1.8132	11.7086	0.00062224	0.0109504
Responders vs. MSR (n = 4 vs. 5)	T0	C1QL4	3.398	1.34638	11.7062	0.000623071	0.0109561
Responders vs. MSR (n = 4 vs. 5)	T0	MIR548D2	2.24287	2.10788	11.7052	0.000623401	0.0109561
Responders vs. MSR (n = 4 vs. 5)	T0	KRTAP7-1	2.73259	1.72649	11.7036	0.000623934	0.0109581
Responders vs. MSR (n = 4 vs. 5)	T0	CTRC	2.91637	1.6207	11.6915	0.000627998	0.011022
Responders vs. MSR (n = 4 vs. 5)	T0	SMG7	-1.63291	2.91834	11.6891	0.000628794	0.0110254
Responders vs. MSR (n = 4 vs. 5)	T0	ETV2	1.97237	2.37696	11.6881	0.000629157	0.0110254
Responders vs. MSR (n = 4 vs. 5)	T0	LOC101927062	2.24439	2.10612	11.686	0.000629858	0.0110254
Responders vs. MSR (n = 4 vs. 5)	T0	C15orf65	2.31615	2.03532	11.6854	0.000630066	0.0110254
Responders vs. MSR (n = 4 vs. 5)	T0	GTF2IP23	2.49827	1.89819	11.6845	0.000630368	0.0110254
Responders vs. MSR (n = 4 vs. 5)	T0	LRTM1	2.907	1.61972	11.6834	0.000630728	0.0110254
Responders vs. MSR (n = 4 vs. 5)	T0	LOC101927278	2.50026	1.89355	11.6822	0.000631145	0.0110254
Responders vs. MSR (n = 4 vs. 5)	T0	LOC105372977	3.83318	1.1493	11.6783	0.000632469	0.0110367
Responders vs. MSR (n = 4 vs. 5)	T0	MED14OS	2.48835	1.89689	11.6778	0.000632637	0.0110367
Responders vs. MSR (n = 4 vs. 5)	T0	ZNF833P	2.49717	1.89073	11.6743	0.000633824	0.01105
Responders vs. MSR (n = 4 vs. 5)	T0	KRT19P2	2.4972	1.88767	11.6633	0.000637596	0.0111084
Responders vs. MSR (n = 4 vs. 5)	T0	MAGEL2	3.83752	1.1473	11.6565	0.000639909	0.0111412
Responders vs. MSR (n = 4 vs. 5)	T0	FLJ36777	2.1822	2.15371	11.6492	0.000642443	0.0111779
Responders vs. MSR (n = 4 vs. 5)	T0	HTN3	2.90589	1.62243	11.6459	0.000643572	0.0111901
Responders vs. MSR (n = 4 vs. 5)	T0	HBEGF	1.71736	2.7108	11.6359	0.000647056	0.0112432
Responders vs. MSR (n = 4 vs. 5)	T0	BVES	2.489	1.89378	11.63	0.000649103	0.0112638
Responders vs. MSR (n = 4 vs. 5)	T0	LOC90784	2.75294	1.7105	11.6295	0.000649287	0.0112638
Responders vs. MSR (n = 4 vs. 5)	T0	ZFP90	1.30638	4.03225	11.6281	0.000649782	0.0112638
Responders vs. MSR (n = 4 vs. 5)	T0	PLCE1	2.75673	1.70992	11.6268	0.000650226	0.0112638
Responders vs. MSR (n = 4 vs. 5)	T0	CFC1B	3.10563	1.48356	11.6263	0.000650397	0.0112638
Responders vs. MSR (n = 4 vs. 5)	T0	KCNH6	2.74165	1.71762	11.6219	0.000651945	0.0112831
Responders vs. MSR (n = 4 vs. 5)	T0	SERHL2	2.90822	1.60365	11.6184	0.000653182	0.011297
Responders vs. MSR (n = 4 vs. 5)	T0	FILIP1L	1.85444	2.51059	11.6155	0.00065418	0.0113068
Responders vs. MSR (n = 4 vs. 5)	T0	NTSR2	3.83287	1.14236	11.6126	0.000655193	0.0113168
Responders vs. MSR (n = 4 vs. 5)	T0	COL5A3	1.96462	2.37276	11.6111	0.000655722	0.0113185
Responders vs. MSR (n = 4 vs. 5)	T0	LOC285696	2.90276	1.6151	11.6069	0.000657229	0.011337
Responders vs. MSR (n = 4 vs. 5)	T0	MTOR-AS1	2.16627	2.16932	11.6053	0.000657776	0.0113389
Responders vs. MSR (n = 4 vs. 5)	T0	TRIM9	3.84154	1.13396	11.6023	0.000658845	0.0113499
Responders vs. MSR (n = 4 vs. 5)	T0	NOX4	2.89681	1.62001	11.5955	0.000661262	0.011384
Responders vs. MSR (n = 4 vs. 5)	T0	EMP2	1.75691	2.64642	11.5922	0.000662428	0.0113959
Responders vs. MSR (n = 4 vs. 5)	T0	AK7	2.39186	1.97063	11.5911	0.000662824	0.0113959
Responders vs. MSR (n = 4 vs. 5)	T0	YY2	1.64962	2.81428	11.5898	0.000663276	0.0113961
Responders vs. MSR (n = 4 vs. 5)	T0	ADPRH	2.31085	2.02749	11.5851	0.000664972	0.0114178
Responders vs. MSR (n = 4 vs. 5)	T0	TMIGD1	3.3878	1.33739	11.5822	0.000666003	0.0114231
Responders vs. MSR (n = 4 vs. 5)	T0	MIR4765	3.82929	1.14034	11.5818	0.000666159	0.0114231
Responders vs. MSR (n = 4 vs. 5)	T0	RNY4	4.84588	0.810266	11.5776	0.000667642	0.011441
Responders vs. MSR (n = 4 vs. 5)	T0	PDZD2	2.61033	1.8013	11.5692	0.000670661	0.0114798
Responders vs. MSR (n = 4 vs. 5)	T0	AZIN2	2.60278	1.80112	11.5689	0.000670781	0.0114798
Responders vs. MSR (n = 4 vs. 5)	T0	BNC1	3.09699	1.48448	11.5634	0.000672788	0.0115066
Responders vs. MSR (n = 4 vs. 5)	T0	LOC283440	3.83548	1.13589	11.5607	0.000673733	0.0115152
Responders vs. MSR (n = 4 vs. 5)	T0	LINC01152	2.8958	1.61165	11.5539	0.000676232	0.0115503
Responders vs. MSR (n = 4 vs. 5)	T0	TMEM5-AS1	2.0523	2.28062	11.5513	0.000677158	0.0115529
Responders vs. MSR (n = 4 vs. 5)	T0	PTPRO	3.82571	1.13831	11.5509	0.000677316	0.0115529
Responders vs. MSR (n = 4 vs. 5)	T0	RABL2A	2.01241	2.31119	11.5498	0.000677708	0.0115529
Responders vs. MSR (n = 4 vs. 5)	T0	QPCTL	1.48463	3.163	11.548	0.000678359	0.0115548
Responders vs. MSR (n = 4 vs. 5)	T0	BCL2A1	-1.34533	3.88134	11.5466	0.000678889	0.0115548
Responders vs. MSR (n = 4 vs. 5)	T0	KRT40	2.73565	1.71097	11.5459	0.000679148	0.0115548
Responders vs. MSR (n = 4 vs. 5)	T0	LOC105371433	1.497	3.1124	11.5417	0.000680682	0.0115734
Responders vs. MSR (n = 4 vs. 5)	T0	SPATA3	2.59078	1.80873	11.5402	0.000681218	0.0115749
Responders vs. MSR (n = 4 vs. 5)	T0	CRNDE	3.10535	1.47591	11.5371	0.00068237	0.011587
Responders vs. MSR (n = 4 vs. 5)	T0	PLAC4	2.59707	1.80606	11.5345	0.000683312	0.0115954
Responders vs. MSR (n = 4 vs. 5)	T0	TGM1	2.23688	2.09561	11.5323	0.000684134	0.0115972
Responders vs. MSR (n = 4 vs. 5)	T0	UGT2B15	3.82204	1.13751	11.5318	0.000684306	0.0115972
Responders vs. MSR (n = 4 vs. 5)	T0	SULT2B1	2.23493	2.09937	11.5286	0.0006855	0.011605
Responders vs. MSR (n = 4 vs. 5)	T0	SPINT1	1.96562	2.35897	11.5263	0.000686322	0.011605
Responders vs. MSR (n = 4 vs. 5)	T0	HOGA1	3.83111	1.1282	11.5259	0.000686471	0.011605
Responders vs. MSR (n = 4 vs. 5)	T0	VCX	3.09548	1.48583	11.5257	0.00068654	0.011605
Responders vs. MSR (n = 4 vs. 5)	T0	LOC101928404	4.83334	0.806672	11.5148	0.000690577	0.0116585
Responders vs. MSR (n = 4 vs. 5)	T0	RAB17	3.09011	1.48349	11.5148	0.0006906	0.0116585
Responders vs. MSR (n = 4 vs. 5)	T0	RAD51	2.39085	1.95941	11.5128	0.000691325	0.0116632
Responders vs. MSR (n = 4 vs. 5)	T0	CBX3P2	2.00988	2.31541	11.5088	0.000692804	0.0116776
Responders vs. MSR (n = 4 vs. 5)	T0	LINC00574	3.38167	1.32301	11.5078	0.000693196	0.0116776
Responders vs. MSR (n = 4 vs. 5)	T0	LINC00364	2.59614	1.79383	11.5069	0.000693521	0.0116776
Responders vs. MSR (n = 4 vs. 5)	T0	CNN1	2.16385	2.15686	11.5032	0.00069492	0.0116885
Responders vs. MSR (n = 4 vs. 5)	T0	TM4SF18	3.82672	1.13273	11.5028	0.000695064	0.0116885
Responders vs. MSR (n = 4 vs. 5)	T0	LINC01301	2.37633	1.96849	11.5001	0.000696068	0.0116971
Responders vs. MSR (n = 4 vs. 5)	T0	GDAP1L1	2.30181	2.03714	11.499	0.000696471	0.0116971
Responders vs. MSR (n = 4 vs. 5)	T0	FOLR1	2.72764	1.71696	11.4978	0.000696932	0.0116973
Responders vs. MSR (n = 4 vs. 5)	T0	MIR644A	2.0078	2.31871	11.49	0.000699848	0.0117387
Responders vs. MSR (n = 4 vs. 5)	T0	CCL26	3.10445	1.47789	11.4816	0.000703017	0.0117843
Responders vs. MSR (n = 4 vs. 5)	T0	AP1B1P1	2.88228	1.61056	11.48	0.000703651	0.0117874
Responders vs. MSR (n = 4 vs. 5)	T0	ZNF444	1.54836	2.99113	11.4777	0.00070451	0.0117942
Responders vs. MSR (n = 4 vs. 5)	T0	MIR320D2	4.84787	0.7992	11.4763	0.00070506	0.0117959
Responders vs. MSR (n = 4 vs. 5)	T0	PLEKHG1	1.92203	2.40783	11.4746	0.000705669	0.0117985
Responders vs. MSR (n = 4 vs. 5)	T0	PTH	2.60117	1.79968	11.4731	0.000706252	0.0118007
Responders vs. MSR (n = 4 vs. 5)	T0	LOC101928514	2.88986	1.60297	11.4681	0.000708149	0.0118248
Responders vs. MSR (n = 4 vs. 5)	T0	SLC7A3	3.80272	1.13648	11.4598	0.000711331	0.0118704
Responders vs. MSR (n = 4 vs. 5)	T0	TP53TG5	2.15478	2.16475	11.4489	0.00071552	0.0119326
Responders vs. MSR (n = 4 vs. 5)	T0	POTEB2	2.72155	1.70984	11.4451	0.000716985	0.0119418
Responders vs. MSR (n = 4 vs. 5)	T0	POTEB3	2.72155	1.70984	11.4451	0.000716985	0.0119418
Responders vs. MSR (n = 4 vs. 5)	T0	CDH12	3.82749	1.12567	11.4397	0.000719077	0.011969
Responders vs. MSR (n = 4 vs. 5)	T0	LINC01483	2.59045	1.79899	11.4379	0.000719747	0.0119695
Responders vs. MSR (n = 4 vs. 5)	T0	SPINK9	4.8212	0.801511	11.4372	0.000720023	0.0119695
Responders vs. MSR (n = 4 vs. 5)	T0	XRCC4	-2.37472	2.01104	11.4325	0.000721854	0.0119923
Responders vs. MSR (n = 4 vs. 5)	T0	SSX3	3.08053	1.47947	11.4272	0.000723926	0.0120141
Responders vs. MSR (n = 4 vs. 5)	T0	OPA1-AS1	3.09263	1.4725	11.4268	0.000724083	0.0120141
Responders vs. MSR (n = 4 vs. 5)	T0	ELAC1	2.22624	2.08933	11.4235	0.000725369	0.0120278
Responders vs. MSR (n = 4 vs. 5)	T0	C14orf37	4.8376	0.795943	11.4217	0.000726078	0.0120319
Responders vs. MSR (n = 4 vs. 5)	T0	PGA3	2.57575	1.80575	11.4197	0.000726833	0.0120336
Responders vs. MSR (n = 4 vs. 5)	T0	LOC100134317	3.81531	1.12771	11.419	0.000727102	0.0120336
Responders vs. MSR (n = 4 vs. 5)	T0	PPEF1-AS1	2.71192	1.71617	11.4162	0.000728219	0.0120398
Responders vs. MSR (n = 4 vs. 5)	T0	LINC01523	3.80645	1.12493	11.4157	0.000728403	0.0120398
Responders vs. MSR (n = 4 vs. 5)	T0	NKX2-6	3.36721	1.3269	11.4043	0.000732896	0.0120894
Responders vs. MSR (n = 4 vs. 5)	T0	FFAR4	3.35262	1.33277	11.4034	0.000733253	0.0120894
Responders vs. MSR (n = 4 vs. 5)	T0	MGAT5B	2.71045	1.71566	11.4032	0.000733325	0.0120894
Responders vs. MSR (n = 4 vs. 5)	T0	SGCD	2.87608	1.61345	11.4025	0.000733621	0.0120894
Responders vs. MSR (n = 4 vs. 5)	T0	CDX4	3.36679	1.3268	11.4018	0.000733877	0.0120894
Responders vs. MSR (n = 4 vs. 5)	T0	WFDC1	2.888	1.59597	11.4011	0.000734176	0.0120894
Responders vs. MSR (n = 4 vs. 5)	T0	EMX2OS	3.07441	1.4805	11.383	0.000741336	0.0121996
Responders vs. MSR (n = 4 vs. 5)	T0	PTH1R	3.82926	1.11866	11.38	0.000742541	0.0122117
Responders vs. MSR (n = 4 vs. 5)	T0	MKLN1-AS	2.22049	2.08639	11.3681	0.000747326	0.0122774
Responders vs. MSR (n = 4 vs. 5)	T0	PTPRB	3.08894	1.46056	11.3677	0.000747478	0.0122774
Responders vs. MSR (n = 4 vs. 5)	T0	CLEC2A	2.47095	1.88389	11.3647	0.000748677	0.0122894
Responders vs. MSR (n = 4 vs. 5)	T0	GLYCAM1	2.89288	1.59438	11.362	0.000749773	0.0122908
Responders vs. MSR (n = 4 vs. 5)	T0	LINC01551	2.71687	1.70589	11.3614	0.000750012	0.0122908
Responders vs. MSR (n = 4 vs. 5)	T0	LINC01622	2.85939	1.60905	11.36	0.000750592	0.0122908
Responders vs. MSR (n = 4 vs. 5)	T0	MACROD1	4.8252	0.792398	11.3598	0.000750647	0.0122908
Responders vs. MSR (n = 4 vs. 5)	T0	ELFN1	3.08523	1.46374	11.3494	0.000754861	0.0123345
Responders vs. MSR (n = 4 vs. 5)	T0	LOC100507053	3.3614	1.32333	11.3485	0.000755263	0.0123345
Responders vs. MSR (n = 4 vs. 5)	T0	PKD1L3	2.70805	1.70194	11.3481	0.000755416	0.0123345
Responders vs. MSR (n = 4 vs. 5)	T0	LOC102724009	1.80672	2.55154	11.3469	0.00075588	0.0123345
Responders vs. MSR (n = 4 vs. 5)	T0	KRTAP1-3	4.80553	0.795772	11.3469	0.000755913	0.0123345
Responders vs. MSR (n = 4 vs. 5)	T0	PCOLCE	2.04245	2.26683	11.3463	0.000756148	0.0123345
Responders vs. MSR (n = 4 vs. 5)	T0	TBPL1	-1.48209	3.20831	11.3442	0.00075699	0.0123405
Responders vs. MSR (n = 4 vs. 5)	T0	CDH7	4.8035	0.795485	11.3397	0.00075883	0.0123514
Responders vs. MSR (n = 4 vs. 5)	T0	LOC102546298	2.88012	1.59807	11.3397	0.000758848	0.0123514
Responders vs. MSR (n = 4 vs. 5)	T0	CXorf40B	-1.86521	2.48742	11.3391	0.000759075	0.0123514
Responders vs. MSR (n = 4 vs. 5)	T0	PYDC1	3.08043	1.45981	11.3344	0.000761001	0.012375
Responders vs. MSR (n = 4 vs. 5)	T0	DNAH8	2.70757	1.70966	11.3316	0.000762144	0.0123837
Responders vs. MSR (n = 4 vs. 5)	T0	ABCC5	1.59697	2.88456	11.3302	0.00076271	0.0123837
Responders vs. MSR (n = 4 vs. 5)	T0	PROSER2-AS1	2.71153	1.70301	11.3296	0.000762957	0.0123837
Responders vs. MSR (n = 4 vs. 5)	T0	ABRA	2.71588	1.7	11.3281	0.000763568	0.0123859
Responders vs. MSR (n = 4 vs. 5)	T0	CHMP4C	2.47451	1.87758	11.324	0.000765294	0.0124062
Responders vs. MSR (n = 4 vs. 5)	T0	MCEMP1	-1.28771	4.4791	11.3215	0.000766323	0.0124152
Responders vs. MSR (n = 4 vs. 5)	T0	USH2A	3.79971	1.12179	11.3144	0.000769234	0.0124546
Responders vs. MSR (n = 4 vs. 5)	T0	LYPLA2P2	3.07548	1.46839	11.3128	0.000769901	0.0124577
Responders vs. MSR (n = 4 vs. 5)	T0	MIR548AW	2.875	1.603	11.3071	0.000772277	0.0124848
Responders vs. MSR (n = 4 vs. 5)	T0	SAXO1	2.36958	1.95453	11.3065	0.000772531	0.0124848
Responders vs. MSR (n = 4 vs. 5)	T0	TUB	3.80747	1.11751	11.2992	0.000775549	0.0125258
Responders vs. MSR (n = 4 vs. 5)	T0	SCARNA12	-2.30452	2.04448	11.2963	0.000776773	0.0125378
Responders vs. MSR (n = 4 vs. 5)	T0	SLC25A21-AS1	2.57859	1.79387	11.293	0.000778168	0.0125526
Responders vs. MSR (n = 4 vs. 5)	T0	AZGP1	3.79374	1.12049	11.284	0.000781931	0.0126055
Responders vs. MSR (n = 4 vs. 5)	T0	GRB7	3.0782	1.46087	11.2804	0.000783457	0.0126143
Responders vs. MSR (n = 4 vs. 5)	T0	FKBP14	1.83132	2.49989	11.2798	0.00078369	0.0126143
Responders vs. MSR (n = 4 vs. 5)	T0	LUADT1	2.71176	1.70522	11.2786	0.000784211	0.0126143
Responders vs. MSR (n = 4 vs. 5)	T0	TSC22D1-AS1	2.21984	2.07678	11.2781	0.000784408	0.0126143
Responders vs. MSR (n = 4 vs. 5)	T0	PRR7-AS1	3.7957	1.12114	11.2768	0.000784996	0.012616
Responders vs. MSR (n = 4 vs. 5)	T0	RAB11FIP2	-1.56968	2.98481	11.2743	0.000786046	0.0126242
Responders vs. MSR (n = 4 vs. 5)	T0	ITLN2	2.21508	2.07792	11.2729	0.000786617	0.0126242
Responders vs. MSR (n = 4 vs. 5)	T0	FAT4	4.82723	0.78261	11.2719	0.000787058	0.0126242
Responders vs. MSR (n = 4 vs. 5)	T0	MIR146B	1.47188	3.13487	11.27	0.000787854	0.0126242
Responders vs. MSR (n = 4 vs. 5)	T0	TSL	4.80973	0.786661	11.2698	0.000787924	0.0126242
Responders vs. MSR (n = 4 vs. 5)	T0	ACVR1B	1.65307	2.7584	11.2681	0.000788651	0.0126281
Responders vs. MSR (n = 4 vs. 5)	T0	KBTBD6	1.71377	2.66677	11.2645	0.000790194	0.012645
Responders vs. MSR (n = 4 vs. 5)	T0	PAK3	2.70311	1.70197	11.2602	0.000792014	0.0126641
Responders vs. MSR (n = 4 vs. 5)	T0	ANGPTL4	1.9523	2.34969	11.2594	0.000792358	0.0126641
Responders vs. MSR (n = 4 vs. 5)	T0	TMEM119	2.56879	1.79128	11.2477	0.00079737	0.0127365
Responders vs. MSR (n = 4 vs. 5)	T0	MIR1289-1	2.7015	1.70491	11.2439	0.000798997	0.0127546
Responders vs. MSR (n = 4 vs. 5)	T0	LHX5	2.58904	1.78216	11.2393	0.000800984	0.0127769
Responders vs. MSR (n = 4 vs. 5)	T0	NLGN1	3.80097	1.109	11.2384	0.000801372	0.0127769
Responders vs. MSR (n = 4 vs. 5)	T0	LOC105374972	3.3463	1.31739	11.2368	0.000802069	0.0127803
Responders vs. MSR (n = 4 vs. 5)	T0	HOXB5	3.06913	1.46769	11.2315	0.00080439	0.0128094
Responders vs. MSR (n = 4 vs. 5)	T0	CLCA2	4.81939	0.779696	11.2262	0.000806687	0.0128304
Responders vs. MSR (n = 4 vs. 5)	T0	BARX2	4.81939	0.779696	11.2262	0.000806687	0.0128304
Responders vs. MSR (n = 4 vs. 5)	T0	C12orf77	2.56895	1.7927	11.2238	0.000807704	0.0128387
Responders vs. MSR (n = 4 vs. 5)	T0	PLA1A	2.87762	1.58756	11.2212	0.000808844	0.0128436
Responders vs. MSR (n = 4 vs. 5)	T0	KIAA2022	2.57755	1.78098	11.2208	0.000809018	0.0128436
Responders vs. MSR (n = 4 vs. 5)	T0	CPLX4	3.77546	1.11541	11.2188	0.000809886	0.0128436
Responders vs. MSR (n = 4 vs. 5)	T0	FBLL1	2.28311	2.02194	11.2186	0.000809976	0.0128436
Responders vs. MSR (n = 4 vs. 5)	T0	LCT	2.09706	2.19829	11.2153	0.000811421	0.0128587
Responders vs. MSR (n = 4 vs. 5)	T0	LOC101927267	2.14147	2.14963	11.2103	0.000813601	0.0128854
Responders vs. MSR (n = 4 vs. 5)	T0	SYNPO2L	2.19997	2.08464	11.2086	0.000814338	0.0128892
Responders vs. MSR (n = 4 vs. 5)	T0	LOC102724849	2.08331	2.21193	11.2065	0.000815288	0.0128924
Responders vs. MSR (n = 4 vs. 5)	T0	SAA3P	2.19703	2.08864	11.2044	0.000816212	0.0128924
Responders vs. MSR (n = 4 vs. 5)	T0	GJD4	2.28535	2.01102	11.2037	0.000816489	0.0128924
Responders vs. MSR (n = 4 vs. 5)	T0	SCOC	-2.21016	2.09078	11.2037	0.00081651	0.0128924
Responders vs. MSR (n = 4 vs. 5)	T0	L3MBTL4	4.77847	0.786731	11.2003	0.000818006	0.0129043
Responders vs. MSR (n = 4 vs. 5)	T0	AKAP4	4.7947	0.782747	11.1995	0.00081837	0.0129043
Responders vs. MSR (n = 4 vs. 5)	T0	ADGRF3	2.29006	2.01969	11.1986	0.000818746	0.0129043
Responders vs. MSR (n = 4 vs. 5)	T0	COL23A1	3.07268	1.45781	11.1953	0.000820195	0.0129193
Responders vs. MSR (n = 4 vs. 5)	T0	EPN2-IT1	3.34771	1.30788	11.1914	0.000821957	0.0129393
Responders vs. MSR (n = 4 vs. 5)	T0	MROH7	3.34009	1.30914	11.1887	0.000823154	0.0129465
Responders vs. MSR (n = 4 vs. 5)	T0	NPY5R	3.78208	1.11422	11.1881	0.00082341	0.0129465
Responders vs. MSR (n = 4 vs. 5)	T0	KLK5	3.05866	1.46728	11.1837	0.000825352	0.012967
Responders vs. MSR (n = 4 vs. 5)	T0	LINC01320	3.339	1.3145	11.1829	0.000825708	0.012967
Responders vs. MSR (n = 4 vs. 5)	T0	FSD1	2.86075	1.58178	11.1764	0.000828615	0.0130049
Responders vs. MSR (n = 4 vs. 5)	T0	SEMA3E	2.85296	1.5937	11.1752	0.000829157	0.0130056
Responders vs. MSR (n = 4 vs. 5)	T0	KLHDC7A	2.7019	1.69131	11.17	0.000831491	0.0130343
Responders vs. MSR (n = 4 vs. 5)	T0	MIR5689HG	2.0787	2.21269	11.1597	0.000836102	0.0130988
Responders vs. MSR (n = 4 vs. 5)	T0	LOC100507437	2.57597	1.78117	11.158	0.000836891	0.0131033
Responders vs. MSR (n = 4 vs. 5)	T0	MIR4802	4.78691	0.77988	11.1547	0.000838362	0.0131184
Responders vs. MSR (n = 4 vs. 5)	T0	LRRC7	3.06107	1.45842	11.1505	0.000840244	0.0131365
Responders vs. MSR (n = 4 vs. 5)	T0	GDF5	3.05186	1.45829	11.1492	0.000840824	0.0131365
Responders vs. MSR (n = 4 vs. 5)	T0	OTX2-AS1	2.45778	1.87329	11.1488	0.000841028	0.0131365
Responders vs. MSR (n = 4 vs. 5)	T0	LOC646029	2.57286	1.7871	11.1473	0.000841688	0.013139
Responders vs. MSR (n = 4 vs. 5)	T0	PAX8	3.05908	1.46302	11.1431	0.000843636	0.0131566
Responders vs. MSR (n = 4 vs. 5)	T0	POU5F1P3	3.05782	1.46507	11.1426	0.000843825	0.0131566
Responders vs. MSR (n = 4 vs. 5)	T0	TSPAN6	2.45573	1.86879	11.1367	0.000846519	0.0131908
Responders vs. MSR (n = 4 vs. 5)	T0	C14orf79	3.05319	1.46633	11.1352	0.000847231	0.013194
Responders vs. MSR (n = 4 vs. 5)	T0	FHDC1	2.85182	1.59402	11.129	0.000850042	0.0132187
Responders vs. MSR (n = 4 vs. 5)	T0	F13B	3.05946	1.45801	11.129	0.000850043	0.0132187
Responders vs. MSR (n = 4 vs. 5)	T0	SNORD115-48	4.80144	0.773581	11.1274	0.000850774	0.0132187
Responders vs. MSR (n = 4 vs. 5)	T0	LINC00301	3.32479	1.31423	11.1273	0.000850844	0.0132187
Responders vs. MSR (n = 4 vs. 5)	T0	FAM71D	3.7823	1.10695	11.1217	0.000853402	0.0132441
Responders vs. MSR (n = 4 vs. 5)	T0	ANGPT2	2.36446	1.94623	11.1215	0.000853496	0.0132441
Responders vs. MSR (n = 4 vs. 5)	T0	FLJ22763	2.27174	2.01565	11.1194	0.000854456	0.0132496
Responders vs. MSR (n = 4 vs. 5)	T0	PHLDA3	3.0557	1.46356	11.1185	0.000854859	0.0132496
Responders vs. MSR (n = 4 vs. 5)	T0	WWC2-AS1	2.02843	2.25131	11.1168	0.00085565	0.0132539
Responders vs. MSR (n = 4 vs. 5)	T0	KU-MEL-3	3.05212	1.45816	11.1139	0.000856988	0.0132639
Responders vs. MSR (n = 4 vs. 5)	T0	FAM25A	2.19848	2.07883	11.1132	0.000857311	0.0132639
Responders vs. MSR (n = 4 vs. 5)	T0	GABRB3	4.77956	0.777107	11.1118	0.000857976	0.0132664
Responders vs. MSR (n = 4 vs. 5)	T0	GOLGA8G	1.56495	2.89542	11.1065	0.000860413	0.0132962
Responders vs. MSR (n = 4 vs. 5)	T0	PARTICL	3.05084	1.45928	11.1035	0.000861805	0.0133098
Responders vs. MSR (n = 4 vs. 5)	T0	SSTR5-AS1	3.34236	1.30421	11.1012	0.000862887	0.0133186
Responders vs. MSR (n = 4 vs. 5)	T0	GXYLT1P3	3.05565	1.45602	11.0933	0.000866572	0.0133603
Responders vs. MSR (n = 4 vs. 5)	T0	LOC105373609	2.85686	1.58983	11.0932	0.000866611	0.0133603
Responders vs. MSR (n = 4 vs. 5)	T0	LGALS2	-1.27167	4.80195	11.0896	0.000868314	0.0133787
Responders vs. MSR (n = 4 vs. 5)	T0	ERVV-2	2.1319	2.13637	11.087	0.000869545	0.0133853
Responders vs. MSR (n = 4 vs. 5)	T0	COLCA1	3.05552	1.45083	11.0865	0.000869768	0.0133853
Responders vs. MSR (n = 4 vs. 5)	T0	C5orf17	4.77638	0.774894	11.0831	0.000871344	0.0134017
Responders vs. MSR (n = 4 vs. 5)	T0	SPANXN1	2.55719	1.78224	11.0803	0.000872684	0.0134048
Responders vs. MSR (n = 4 vs. 5)	T0	SCNN1G	3.04852	1.45658	11.0799	0.000872852	0.0134048
Responders vs. MSR (n = 4 vs. 5)	T0	TMA7	-1.27202	4.76083	11.0794	0.000873089	0.0134048
Responders vs. MSR (n = 4 vs. 5)	T0	NTRK3	3.34188	1.29656	11.075	0.000875185	0.0134291
Responders vs. MSR (n = 4 vs. 5)	T0	KRT81	2.12935	2.13421	11.0728	0.000876218	0.0134371
Responders vs. MSR (n = 4 vs. 5)	T0	ARHGAP23	2.20336	2.06523	11.0704	0.000877341	0.0134433
Responders vs. MSR (n = 4 vs. 5)	T0	MIR4322	2.35682	1.94637	11.0697	0.000877652	0.0134433
Responders vs. MSR (n = 4 vs. 5)	T0	EPHX4	1.46924	3.08656	11.0462	0.000888852	0.0136068
Responders vs. MSR (n = 4 vs. 5)	T0	MAGI2	2.43964	1.86782	11.0383	0.000892675	0.0136574
Responders vs. MSR (n = 4 vs. 5)	T0	DEPDC4	2.26967	2.00634	11.0266	0.000898328	0.0137358
Responders vs. MSR (n = 4 vs. 5)	T0	ENO1-AS1	1.89233	2.3969	11.0234	0.000899861	0.0137471
Responders vs. MSR (n = 4 vs. 5)	T0	ISM1	4.76384	0.771369	11.0229	0.000900123	0.0137471
Responders vs. MSR (n = 4 vs. 5)	T0	DMRT3	1.92219	2.35471	11.02	0.00090151	0.013757
Responders vs. MSR (n = 4 vs. 5)	T0	LINC01398	2.68897	1.69128	11.0194	0.000901824	0.013757
Responders vs. MSR (n = 4 vs. 5)	T0	ITGB4	2.07201	2.20068	11.017	0.000902994	0.013766
Responders vs. MSR (n = 4 vs. 5)	T0	AACSP1	3.32509	1.29793	11.0155	0.000903687	0.013766
Responders vs. MSR (n = 4 vs. 5)	T0	FAM183CP	4.77808	0.766715	11.0149	0.00090399	0.013766
Responders vs. MSR (n = 4 vs. 5)	T0	ZNF436	2.03108	2.2369	11.0113	0.000905766	0.0137849
Responders vs. MSR (n = 4 vs. 5)	T0	C4orf26	2.19622	2.07175	11.0087	0.000907027	0.0137876
Responders vs. MSR (n = 4 vs. 5)	T0	LOC100506368	1.96998	2.30701	11.0084	0.000907167	0.0137876
Responders vs. MSR (n = 4 vs. 5)	T0	ACKR1	1.89797	2.40054	11.0077	0.000907526	0.0137876
Responders vs. MSR (n = 4 vs. 5)	T0	LOC105376306	3.03693	1.45994	11.0056	0.00090855	0.0137952
Responders vs. MSR (n = 4 vs. 5)	T0	DSG1	3.74612	1.10612	11.0013	0.00091066	0.0138192
Responders vs. MSR (n = 4 vs. 5)	T0	TSSK6	1.92763	2.34559	10.9897	0.000916389	0.013898
Responders vs. MSR (n = 4 vs. 5)	T0	MYH4	3.32837	1.29746	10.9867	0.000917836	0.0139119
Responders vs. MSR (n = 4 vs. 5)	T0	CNNM1	3.314	1.30294	10.9835	0.000919462	0.0139285
Responders vs. MSR (n = 4 vs. 5)	T0	MIR653	4.77273	0.764176	10.9806	0.000920878	0.0139418
Responders vs. MSR (n = 4 vs. 5)	T0	GAS8-AS1	1.7815	2.53232	10.9783	0.000922028	0.0139469
Responders vs. MSR (n = 4 vs. 5)	T0	SH3GL2	2.34925	1.9367	10.9778	0.000922279	0.0139469
Responders vs. MSR (n = 4 vs. 5)	T0	GRAMD3	1.9222	2.34735	10.9748	0.000923755	0.0139611
Responders vs. MSR (n = 4 vs. 5)	T0	ADCY2	4.75342	0.768127	10.9722	0.000925059	0.0139657
Responders vs. MSR (n = 4 vs. 5)	T0	CYGB	1.97258	2.30017	10.97	0.000926172	0.0139657
Responders vs. MSR (n = 4 vs. 5)	T0	GABRP	3.05169	1.44396	10.9679	0.00092722	0.0139657
Responders vs. MSR (n = 4 vs. 5)	T0	GOLGA6L7P	2.34587	1.94181	10.9679	0.00092723	0.0139657
Responders vs. MSR (n = 4 vs. 5)	T0	ZNF716	2.55005	1.77944	10.9671	0.000927605	0.0139657
Responders vs. MSR (n = 4 vs. 5)	T0	SPDYE8P	3.04006	1.4513	10.9668	0.000927764	0.0139657
Responders vs. MSR (n = 4 vs. 5)	T0	FOXH1	3.03455	1.45054	10.9667	0.000927805	0.0139657
Responders vs. MSR (n = 4 vs. 5)	T0	RPS7P5	4.73516	0.771958	10.9651	0.000928597	0.0139696
Responders vs. MSR (n = 4 vs. 5)	T0	DSG3	2.55908	1.77829	10.9616	0.000930362	0.0139835
Responders vs. MSR (n = 4 vs. 5)	T0	KLK10	2.55155	1.78095	10.9612	0.000930589	0.0139835
Responders vs. MSR (n = 4 vs. 5)	T0	KNG1	1.66867	2.69264	10.955	0.000933688	0.014022
Responders vs. MSR (n = 4 vs. 5)	T0	TRIB3	1.67123	2.68578	10.9505	0.000935963	0.0140481
Responders vs. MSR (n = 4 vs. 5)	T0	LOC101928161	3.76635	1.09349	10.9481	0.000937188	0.0140584
Responders vs. MSR (n = 4 vs. 5)	T0	LOC101927604	2.54853	1.77424	10.9468	0.000937836	0.01406
Responders vs. MSR (n = 4 vs. 5)	T0	FAM182A	3.30687	1.30262	10.938	0.000942289	0.0141094
Responders vs. MSR (n = 4 vs. 5)	T0	NNMT	2.83032	1.58427	10.9371	0.000942738	0.0141094
Responders vs. MSR (n = 4 vs. 5)	T0	MASP1	3.044	1.43799	10.9371	0.000942754	0.0141094
Responders vs. MSR (n = 4 vs. 5)	T0	PHKG1	1.78368	2.52388	10.9319	0.000945415	0.0141343
Responders vs. MSR (n = 4 vs. 5)	T0	C10orf95	1.96177	2.30452	10.931	0.000945842	0.0141343
Responders vs. MSR (n = 4 vs. 5)	T0	FGFR3	2.346	1.93448	10.9307	0.00094604	0.0141343
Responders vs. MSR (n = 4 vs. 5)	T0	OPTC	2.55455	1.76652	10.9278	0.000947499	0.014148
Responders vs. MSR (n = 4 vs. 5)	T0	SMAD9	2.83731	1.56817	10.9244	0.000949241	0.0141659
Responders vs. MSR (n = 4 vs. 5)	T0	NUDT10	3.3103	1.29751	10.9216	0.000950687	0.0141794
Responders vs. MSR (n = 4 vs. 5)	T0	DDR2	3.04224	1.43657	10.9153	0.000953904	0.0142193
Responders vs. MSR (n = 4 vs. 5)	T0	ZDHHC11	4.74045	0.76452	10.9134	0.0009549	0.014226
Responders vs. MSR (n = 4 vs. 5)	T0	CEL	2.5537	1.76864	10.9098	0.000956778	0.0142458
Responders vs. MSR (n = 4 vs. 5)	T0	LOC100996447	2.67195	1.68801	10.904	0.000959751	0.014282
Responders vs. MSR (n = 4 vs. 5)	T0	MIR5708	2.19182	2.06673	10.8985	0.000962609	0.0143163
Responders vs. MSR (n = 4 vs. 5)	T0	HARBI1	1.72299	2.60951	10.8956	0.000964132	0.0143308
Responders vs. MSR (n = 4 vs. 5)	T0	LINC00254	3.02624	1.44671	10.8915	0.000966233	0.0143539
Responders vs. MSR (n = 4 vs. 5)	T0	RAI2	3.0291	1.45299	10.8883	0.000967928	0.0143636
Responders vs. MSR (n = 4 vs. 5)	T0	FAM84A	4.73761	0.762386	10.8882	0.000967988	0.0143636
Responders vs. MSR (n = 4 vs. 5)	T0	TIGD4	3.74966	1.08682	10.8856	0.000969323	0.0143753
Responders vs. MSR (n = 4 vs. 5)	T0	LOC283299	2.43685	1.8591	10.8742	0.000975327	0.0144561
Responders vs. MSR (n = 4 vs. 5)	T0	GPNMB	1.9165	2.35145	10.8697	0.000977674	0.0144827
Responders vs. MSR (n = 4 vs. 5)	T0	LINC01517	2.83866	1.56275	10.8597	0.000982957	0.0145527
Responders vs. MSR (n = 4 vs. 5)	T0	LY86-AS1	2.06252	2.18707	10.8574	0.000984193	0.0145627
Responders vs. MSR (n = 4 vs. 5)	T0	CYP2A13	4.73221	0.759881	10.8545	0.000985726	0.0145771
Responders vs. MSR (n = 4 vs. 5)	T0	MIR4264	2.66838	1.68225	10.8522	0.000986962	0.0145872
Responders vs. MSR (n = 4 vs. 5)	T0	RIMBP3	2.82524	1.57448	10.8488	0.000988759	0.0146049
Responders vs. MSR (n = 4 vs. 5)	T0	HEYL	3.03172	1.44166	10.8479	0.000989282	0.0146049
Responders vs. MSR (n = 4 vs. 5)	T0	ZNF566	1.43388	3.14152	10.8425	0.000992157	0.0146391
Responders vs. MSR (n = 4 vs. 5)	T0	PROSER2	3.02219	1.43865	10.84	0.000993515	0.014645
Responders vs. MSR (n = 4 vs. 5)	T0	RBMS3-AS1	4.72761	0.759242	10.8397	0.000993679	0.014645
Responders vs. MSR (n = 4 vs. 5)	T0	ACSM5	3.30805	1.28915	10.8363	0.000995463	0.0146606
Responders vs. MSR (n = 4 vs. 5)	T0	LOC101559451	3.31761	1.28132	10.8355	0.000995909	0.0146606
Responders vs. MSR (n = 4 vs. 5)	T0	LINC00950	4.74337	0.754687	10.8346	0.000996421	0.0146606
Responders vs. MSR (n = 4 vs. 5)	T0	SLC6A4	1.87094	2.39962	10.8332	0.000997157	0.0146623
Responders vs. MSR (n = 4 vs. 5)	T0	CDH5	3.75057	1.08621	10.8323	0.000997659	0.0146623
Responders vs. MSR (n = 4 vs. 5)	T0	NCCRP1	3.29985	1.29171	10.8298	0.000999007	0.0146663
Responders vs. MSR (n = 4 vs. 5)	T0	CAPN9	3.01982	1.44312	10.8297	0.000999056	0.0146663
Responders vs. MSR (n = 4 vs. 5)	T0	SNORA95	3.02448	1.44054	10.8267	0.00100068	0.0146749
Responders vs. MSR (n = 4 vs. 5)	T0	LOC100131347	2.43139	1.85829	10.8263	0.00100087	0.0146749
Responders vs. MSR (n = 4 vs. 5)	T0	HOXC11	3.72856	1.09264	10.8246	0.00100179	0.0146749
Responders vs. MSR (n = 4 vs. 5)	T0	KISS1	2.83819	1.56522	10.8244	0.00100189	0.0146749
Responders vs. MSR (n = 4 vs. 5)	T0	TMEM59L	2.53347	1.77419	10.815	0.001007	0.0147415
Responders vs. MSR (n = 4 vs. 5)	T0	IQGAP3	2.83483	1.5628	10.8124	0.00100842	0.0147539
Responders vs. MSR (n = 4 vs. 5)	T0	LINC00924	3.29821	1.28461	10.8094	0.00101006	0.014768
Responders vs. MSR (n = 4 vs. 5)	T0	SYT5	2.18154	2.06435	10.8086	0.00101051	0.014768
Responders vs. MSR (n = 4 vs. 5)	T0	ARFGEF3	1.87657	2.37519	10.8043	0.00101286	0.0147941
Responders vs. MSR (n = 4 vs. 5)	T0	GUCA1A	2.67323	1.67527	10.7987	0.00101588	0.0148299
Responders vs. MSR (n = 4 vs. 5)	T0	LMNTD1	4.73529	0.751772	10.7918	0.0010197	0.0148726
Responders vs. MSR (n = 4 vs. 5)	T0	LOC105374988	2.5297	1.76926	10.7912	0.00102002	0.0148726
Responders vs. MSR (n = 4 vs. 5)	T0	MYO1H	4.71713	0.756006	10.7896	0.0010209	0.0148726
Responders vs. MSR (n = 4 vs. 5)	T0	GJA1	2.34357	1.92709	10.7893	0.00102108	0.0148726
Responders vs. MSR (n = 4 vs. 5)	T0	LOC105371998	3.29962	1.28705	10.7875	0.00102206	0.0148786
Responders vs. MSR (n = 4 vs. 5)	T0	A4GALT	3.30098	1.28631	10.7849	0.00102352	0.014891
Responders vs. MSR (n = 4 vs. 5)	T0	LINC01350	4.71508	0.755735	10.7831	0.00102448	0.014891
Responders vs. MSR (n = 4 vs. 5)	T0	EDRF1-AS1	2.67682	1.67253	10.7815	0.00102539	0.014891
Responders vs. MSR (n = 4 vs. 5)	T0	IFITM3	-1.52434	8.62566	10.7805	0.00102594	0.014891
Responders vs. MSR (n = 4 vs. 5)	T0	LOC101928272	2.82014	1.56829	10.7797	0.00102638	0.014891
Responders vs. MSR (n = 4 vs. 5)	T0	FGG	3.74281	1.07872	10.7795	0.00102649	0.014891
Responders vs. MSR (n = 4 vs. 5)	T0	SPIC	2.82696	1.56985	10.7788	0.00102691	0.014891
Responders vs. MSR (n = 4 vs. 5)	T0	LOC100507140	2.65831	1.67581	10.7731	0.00103006	0.0149256
Responders vs. MSR (n = 4 vs. 5)	T0	CLEC4GP1	2.66086	1.67842	10.7724	0.00103044	0.0149256
[truncated: 2,392 more rows]
