# Supplementary material for: Molecular Signatures of Response to Mecasermin in Children With Rett Syndrome
Source: Front Neurosci. 2022 May 31;16:868008. doi: 10.3389/fnins.2022.868008 (PMC9197456; doi:10.3389/fnins.2022.868008)
Supplement: Supplementary file 2 [file Table_2.XLSX]

## Sheet: Sheet1
Analysis (GO or Reactome)	Comparison	ID	Gene Ontology/Reactome Pathway	Direction	PValue	FDR
GO	RVMSR.T0	GO:0008152	metabolic process	Up	5.06412e-08	3.17352e-06
GO	RVMSR.T0	GO:0051641	cellular localization	Up	1.29922e-07	6.10633e-06
GO	RVMSR.T0	GO:0022414	reproductive process	Up	4.21647e-06	0.000158539
GO	RVMSR.T0	GO:0051252	regulation of RNA metabolic process	Up	2.31165e-05	0.000724316
GO	RVMSR.T0	GO:0048870	cell motility	Up	4.64548e-05	0.00124764
GO	RVMSR.T0	GO:0044237	cellular metabolic process	Up	0.00014184	0.00333325
GO	RVMSR.T0	GO:0040011	locomotion	Up	0.000174614	0.00364748
GO	RVMSR.T0	GO:0032446	protein modification by small protein conjugation	Up	0.000821483	0.00472786
GO	RVMSR.T0	GO:0044260	cellular macromolecule metabolic process	Up	0.000308301	0.00472786
GO	RVMSR.T0	GO:0098916	anterograde trans-synaptic signaling	Up	0.00114964	0.00472786
GO	RVMSR.T0	GO:0050953	sensory perception of light stimulus	Up	0.00069985	0.00472786
GO	RVMSR.T0	GO:0097746	blood vessel diameter maintenance	Up	0.00113495	0.00472786
GO	RVMSR.T0	GO:0030198	extracellular matrix organization	Up	0.00150231	0.00472786
GO	RVMSR.T0	GO:0001704	formation of primary germ layer	Up	0.00127009	0.00472786
GO	RVMSR.T0	GO:0031640	killing of cells of another organism	Up	0.000933895	0.00472786
GO	RVMSR.T0	GO:0044419	biological process involved in interspecies interaction between organisms	Up	0.000957147	0.00472786
GO	RVMSR.T0	GO:0099536	synaptic signaling	Up	0.000924968	0.00472786
GO	RVMSR.T0	GO:0007601	visual perception	Up	0.00144547	0.00472786
GO	RVMSR.T0	GO:0007157	heterophilic cell-cell adhesion via plasma membrane cell adhesion molecules	Up	0.00113386	0.00472786
GO	RVMSR.T0	GO:0051480	regulation of cytosolic calcium ion concentration	Up	0.00127752	0.00472786
GO	RVMSR.T0	GO:0034329	cell junction assembly	Up	0.00108474	0.00472786
GO	RVMSR.T0	GO:0035296	regulation of tube diameter	Up	0.00142986	0.00472786
GO	RVMSR.T0	GO:0043062	extracellular structure organization	Up	0.00155116	0.00472786
GO	RVMSR.T0	GO:0050808	synapse organization	Up	0.0015533	0.00472786
GO	RVMSR.T0	GO:0099537	trans-synaptic signaling	Up	0.00105593	0.00472786
GO	RVMSR.T0	GO:0061844	antimicrobial humoral immune response mediated by antimicrobial peptide	Up	0.000982579	0.00472786
GO	RVMSR.T0	GO:0097485	neuron projection guidance	Up	0.00155919	0.00472786
GO	RVMSR.T0	GO:0002376	immune system process	Up	0.00101736	0.00472786
GO	RVMSR.T0	GO:0035150	regulation of tube size	Up	0.00132736	0.00472786
GO	RVMSR.T0	GO:0007411	axon guidance	Up	0.00119545	0.00472786
GO	RVMSR.T0	GO:0007155	cell adhesion	Up	0.000628405	0.00472786
GO	RVMSR.T0	GO:0008015	blood circulation	Up	0.000836053	0.00472786
GO	RVMSR.T0	GO:0048871	multicellular organismal homeostasis	Up	0.00115016	0.00472786
GO	RVMSR.T0	GO:0003018	vascular process in circulatory system	Up	0.00129301	0.00472786
GO	RVMSR.T0	GO:1903522	regulation of blood circulation	Up	0.00121412	0.00472786
GO	RVMSR.T0	GO:0007409	axonogenesis	Up	0.00102526	0.00472786
GO	RVMSR.T0	GO:0007268	chemical synaptic transmission	Up	0.00108742	0.00472786
GO	RVMSR.T0	GO:0000902	cell morphogenesis	Up	0.00120187	0.00472786
GO	RVMSR.T0	GO:0007369	gastrulation	Up	0.00097767	0.00472786
GO	RVMSR.T0	GO:0001944	vasculature development	Up	0.00142751	0.00472786
GO	RVMSR.T0	GO:0000904	cell morphogenesis involved in differentiation	Up	0.0010035	0.00472786
GO	RVMSR.T0	GO:0098609	cell-cell adhesion	Up	0.000940391	0.00472786
GO	RVMSR.T0	GO:1903034	regulation of response to wounding	Up	0.00129256	0.00472786
GO	RVMSR.T0	GO:0003013	circulatory system process	Up	0.00103421	0.00472786
GO	RVMSR.T0	GO:0048667	cell morphogenesis involved in neuron differentiation	Up	0.00121444	0.00472786
GO	RVMSR.T0	GO:0048646	anatomical structure formation involved in morphogenesis	Up	0.000933693	0.00472786
GO	RVMSR.T0	GO:0061564	axon development	Up	0.00138126	0.00472786
GO	RVMSR.T0	GO:0072359	circulatory system development	Up	0.000851095	0.00472786
GO	RVMSR.T0	GO:0001568	blood vessel development	Up	0.000911723	0.00472786
GO	RVMSR.T0	GO:0048812	neuron projection morphogenesis	Up	0.00108093	0.00472786
GO	RVMSR.T0	GO:0009653	anatomical structure morphogenesis	Up	0.0013729	0.00472786
GO	RVMSR.T0	GO:0006807	nitrogen compound metabolic process	Up	0.00155387	0.00472786
GO	RVMSR.T0	GO:0022610	biological adhesion	Up	0.00120991	0.00472786
GO	RVMSR.T0	GO:0006996	organelle organization	Up	0.000934521	0.00472786
GO	RVMSR.T0	GO:0048468	cell development	Up	0.00107135	0.00472786
GO	RVMSR.T0	GO:0002684	positive regulation of immune system process	Up	0.00128094	0.00472786
GO	RVMSR.T0	GO:0048513	animal organ development	Up	0.000439477	0.00472786
GO	RVMSR.T0	GO:0071704	organic substance metabolic process	Up	0.000262351	0.00472786
GO	RVMSR.T0	GO:0051674	localization of cell	Up	0.000752223	0.00472786
GO	RVMSR.T0	GO:0032502	developmental process	Up	0.000768124	0.00472786
GO	RVMSR.T0	GO:0031175	neuron projection development	Up	0.00161067	0.00480646
GO	RVMSR.T0	GO:0034330	cell junction organization	Up	0.0017534	0.00491999
GO	RVMSR.T0	GO:0019730	antimicrobial humoral response	Up	0.00173716	0.00491999
GO	RVMSR.T0	GO:0051093	negative regulation of developmental process	Up	0.00175337	0.00491999
GO	RVMSR.T0	GO:0050877	nervous system process	Up	0.00169666	0.00491999
GO	RVMSR.T0	GO:0007267	cell-cell signaling	Up	0.00181598	0.00502064
GO	RVMSR.T0	GO:0001906	cell killing	Up	0.0018984	0.00517244
GO	RVMSR.T0	GO:0007423	sensory organ development	Up	0.00209463	0.00562557
GO	RVMSR.T0	GO:0098660	inorganic ion transmembrane transport	Up	0.00214989	0.00569268
GO	RVMSR.T0	GO:0006811	ion transport	Up	0.00218035	0.00569314
GO	RVMSR.T0	GO:0120039	plasma membrane bounded cell projection morphogenesis	Up	0.00223357	0.00574827
GO	RVMSR.T0	GO:0044057	regulation of system process	Up	0.00226262	0.00574827
GO	RVMSR.T0	GO:0007399	nervous system development	Up	0.00243538	0.00610468
GO	RVMSR.T0	GO:0032989	cellular component morphogenesis	Up	0.00252444	0.00624466
GO	RVMSR.T0	GO:0050778	positive regulation of immune response	Up	0.00304644	0.00743805
GO	RVMSR.T0	GO:0010467	gene expression	Up	0.00350901	0.00798407
GO	RVMSR.T0	GO:0014070	response to organic cyclic compound	Up	0.00346189	0.00798407
GO	RVMSR.T0	GO:0032990	cell part morphogenesis	Up	0.00351335	0.00798407
GO	RVMSR.T0	GO:0048598	embryonic morphogenesis	Up	0.00352488	0.00798407
GO	RVMSR.T0	GO:0071495	cellular response to endogenous stimulus	Up	0.00331289	0.00798407
GO	RVMSR.T0	GO:0006955	immune response	Up	0.0033795	0.00798407
GO	RVMSR.T0	GO:0051241	negative regulation of multicellular organismal process	Up	0.0036285	0.00812093
GO	RVMSR.T0	GO:0032504	multicellular organism reproduction	Up	0.00397897	0.00880055
GO	RVMSR.T0	GO:0044403	biological process involved in symbiotic interaction	Up	0.00415969	0.00888662
GO	RVMSR.T0	GO:0002443	leukocyte mediated immunity	Up	0.00411534	0.00888662
GO	RVMSR.T0	GO:0006725	cellular aromatic compound metabolic process	Up	0.00415764	0.00888662
GO	RVMSR.T0	GO:0009887	animal organ morphogenesis	Up	0.00453463	0.00955662
GO	RVMSR.T0	GO:0034220	ion transmembrane transport	Up	0.00457498	0.00955662
GO	RVMSR.T0	GO:0048731	system development	Up	0.00471674	0.00973285
GO	RVMSR.T0	GO:0001775	cell activation	Up	0.00480149	0.00973285
GO	RVMSR.T0	GO:0007275	multicellular organism development	Up	0.00481465	0.00973285
GO	RVMSR.T0	GO:0048858	cell projection morphogenesis	Up	0.00506351	0.010127
GO	RVMSR.T0	GO:0003008	system process	Up	0.00560971	0.0111013
GO	RVMSR.T0	GO:0009894	regulation of catabolic process	Up	0.00580103	0.0113603
GO	RVMSR.T0	GO:0006464	cellular protein modification process	Up	0.00599038	0.0116102
GO	RVMSR.T0	GO:0008104	protein localization	Up	0.00694904	0.0132543
GO	RVMSR.T0	GO:0043412	macromolecule modification	Up	0.00697968	0.0132543
GO	RVMSR.T0	GO:0000003	reproduction	Up	0.00718814	0.0135137
GO	RVMSR.T0	GO:0048666	neuron development	Up	0.00769769	0.0143284
GO	RVMSR.T0	GO:0019219	regulation of nucleobase-containing compound metabolic process	Up	0.0079959	0.0147375
GO	RVMSR.T0	GO:0006928	movement of cell or subcellular component	Up	0.00830865	0.0151653
GO	RVMSR.T0	GO:0048699	generation of neurons	Up	0.00857631	0.0152108
GO	RVMSR.T0	GO:0048609	multicellular organismal reproductive process	Up	0.00848976	0.0152108
GO	RVMSR.T0	GO:0031329	regulation of cellular catabolic process	Up	0.00850959	0.0152108
GO	RVMSR.T0	GO:0043933	protein-containing complex organization	Up	0.00900885	0.0158286
GO	RVMSR.T0	GO:0060429	epithelium development	Up	0.00936742	0.0163063
GO	RVMSR.T0	GO:1901360	organic cyclic compound metabolic process	Up	0.0098879	0.0168993
GO	RVMSR.T0	GO:0006139	nucleobase-containing compound metabolic process	Up	0.00988178	0.0168993
GO	RVMSR.T0	GO:0022613	ribonucleoprotein complex biogenesis	Up	0.0102263	0.0173202
GO	RVMSR.T0	GO:0009888	tissue development	Up	0.0108883	0.0182768
GO	RVMSR.T0	GO:0022008	neurogenesis	Up	0.0114891	0.0190737
GO	RVMSR.T0	GO:0045321	leukocyte activation	Up	0.011566	0.0190737
GO	RVMSR.T0	GO:0034613	cellular protein localization	Up	0.0130548	0.0213417
GO	RVMSR.T0	GO:0048869	cellular developmental process	Up	0.0132613	0.0214925
GO	RVMSR.T0	GO:0015833	peptide transport	Up	0.0136153	0.0218776
GO	RVMSR.T0	GO:0002252	immune effector process	Up	0.0144997	0.0231012
GO	RVMSR.T0	GO:0016070	RNA metabolic process	Up	0.0166952	0.0263756
GO	RVMSR.T0	GO:0016477	cell migration	Up	0.018135	0.0284115
GO	RVMSR.T0	GO:0002768	immune response-regulating cell surface receptor signaling pathway	Up	0.0207344	0.0322154
GO	RVMSR.T0	GO:0034622	protein-containing complex assembly	Up	0.0215833	0.0332596
GO	RVMSR.T0	GO:0016071	mRNA metabolic process	Up	0.0245199	0.0374436
GO	RVMSR.T0	GO:0051276	chromosome organization	Up	0.0246969	0.0374436
GO	RVMSR.T0	GO:0044238	primary metabolic process	Up	0.0267237	0.0401924
GO	RVMSR.T0	GO:0006325	chromatin organization	Up	0.0269486	0.0402091
GO	RVMSR.T0	GO:0006886	intracellular protein transport	Up	0.0275441	0.040774
GO	RVMSR.T0	GO:0002455	humoral immune response mediated by circulating immunoglobulin	Up	0.0315814	0.0463852
GO	RVMSR.T0	GO:0019538	protein metabolic process	Up	0.0318746	0.0464529
GO	MSR.T2T3	GO:1903047	mitotic cell cycle process	Down	0.00228418	0.0313259
Reactome	RVMSR.T0	R-HSA-1474228	Degradation of the extracellular matrix	Up	0.000866858	0.00153563
Reactome	RVMSR.T0	R-HSA-1474244	Extracellular matrix organization	Up	0.00115172	0.00153563
Reactome	RVMSR.T0	R-HSA-6805567	Keratinization	Up	0.00154495	0.00154495
Reactome	RVMSR.T0	R-HSA-1266738	Developmental Biology	Up	0.000997397	0.00153563
Reactome	RVMSR.T2	R-HSA-1462054	Alpha-Defensins	Up	0.00690133	0.0269402
Reactome	RVMSR.T2	R-HSA-1474228	Degradation of the extracellular matrix	Up	0.00808965	0.0269402
Reactome	RVMSR.T2	R-HSA-1474244	Extracellular matrix organization	Up	0.0153944	0.0269402
Reactome	RVMSR.T2	R-HSA-8939242	RUNX1 regulates transcription of genes involved in differentiation of keratinocyte	Up	0.0118985	0.0269402
Reactome	MSR.T1T2	R-HSA-927802	Nonsense-Mediated Decay (NMD)	Down	2.20456e-09	3.30684e-08
Reactome	MSR.T1T2	R-HSA-975957	Nonsense Mediated Decay (NMD) enhanced by the Exon Junction Complex (EJC)	Up	1.5404e-09	3.30684e-08
